# Supplementary material for: Jumping on the moon as a potential exercise countermeasure
Source: Exp Physiol. 2025 May 11:10.1113/EP092155. Online ahead of print. doi: 10.1113/EP092155 (PMC13394199; doi:10.1113/EP092155)
Supplement: Supplementary file 2 — Supplementary Material 1 [file EPH-9999-0-s007.xlsx]

## Sheet: Biomechanical
RELATIONSHIP WITH JUMP HEIGHT	Jump Height (cm)			SD.Jump Height (cm)			Jump Frequency (n/min)			SD.Jump Frequency (n/min)			Jump Depth (cm)			SD.Jump Depth (cm)			Contact Time (s)			SD.Contact Time (s)			Flight Time (s)			SD.Flight Time (s)			Breaking phase duration (s)			SD.Breaking phase duration (s)			Propulsive phase duration (s)			SD.Propulsive phase duration (s)			Peak vGRF (%bodyweight)			SD.Peak vGRF (%bodyweight)			Mean breaking force (%bodyweight)
	Linear			Linear			Linear			Linear			Linear			Linear			Linear			Linear			Linear			Linear			Linear			Linear			Linear			Linear			Linear			Linear			Linear
	R^2	P		R^2	P		R^2	P		R^2	P		R^2	P		R^2	P		R^2	P		R^2	P		R^2	P		R^2	P		R^2	P		R^2	P		R^2	P		R^2	P		R^2	P		R^2	P		R^2
P1	0.996037	3.36153e-07		0.536033	0.0613578		0.898527	0.00115659		0.223715	0.283753		0.916892	0.000697163		0.770833	0.00934572		0.00961037	0.834373		0.356104	0.15722		0.957525	0.000128212		0.0232496	0.744143		7.07533e-05	0.985721		0.393207	0.131755		0.0564384	0.607977		0.00215383	0.921298		0.720199	0.0157504		0.836316	0.00391871		0.822917
P2	0.998287	6.05704e-11		0.521649	0.0279789		0.792125	0.0013027		0.00498358	0.856782		0.707362	0.00449645		0.247333	0.173136		0.0469292	0.575578		0.525877	0.0270474		0.926455	3.23355e-05		0.726528	0.00351275		0.339515	0.0996576		0.386165	0.0740347		0.088066	0.438075		0.079209	0.463162		0.900346	9.46763e-05		0.696593	0.00513144		0.927454
P3	0.999	3.7493e-07		0.815396	0.0136592		0.991765	2.54986e-05		0.223503	0.34369		0.991029	3.02715e-05		0.799406	0.0162299		0.0980344	0.545691		0.317003	0.244696		0.982324	0.000117859		0.790396	0.0177844		0.167834	0.419866		0.730939	0.0300334		0.0695969	0.613462		0.270483	0.290217		0.980732	0.000140119		0.828605	0.0117141		0.96891
P4	0.996817	3.80387e-06		0.157182	0.436465		0.678984	0.0437359		0.0655733	0.624286		0.799081	0.0162846		0.113623	0.513529		0.564891	0.0848953		0.00102733	0.951939		0.992769	1.96546e-05		0.000701228	0.960288		0.742721	0.0273242		0.000266915	0.975496		0.0245244	0.767016		0.0262834	0.758948		0.890688	0.00465501		0.482529	0.125628		0.840432
P5	0.995865	3.73814e-07		0.0190883	0.767684		0.348157	0.163148		0.0947021	0.501951		0.443646	0.102361		0.0266998	0.726291		0.00875191	0.841876		0.222784	0.284897		0.980093	1.91217e-05		0.0119714	0.815363		2.00681e-05	0.992395		0.000304178	0.970396		0.0290666	0.714756		0.155073	0.382082		0.0410701	0.662979		0.0840917	0.52814		0.0212405
P6	0.973832	3.79675e-05		0.127256	0.432183		0.975878	3.09517e-05		0.475217	0.0866397		0.971757	4.59814e-05		0.205743	0.30667		0.980048	1.92297e-05		0.708341	0.0175695		0.943651	0.000261235		0.0581723	0.602349		0.97655	2.88345e-05		0.695259	0.0197282		0.971982	4.50668e-05		0.22875	0.277637		0.556843	0.0540569		0.209793	0.301352		0.580893
P7	0.999773	3.65367e-12		0.149502	0.344038		0.146177	0.349925		0.632037	0.0183603		0.493881	0.0518847		0.0120089	0.796167		0.158631	0.328432		0.0279499	0.692325		0.922927	0.00014741		0.0685696	0.530999		0.250969	0.206011		0.108446	0.42573		0.0493784	0.596864		0.157833	0.329766		0.774787	0.00391961		0.736388	0.00640052		0.783536
P8	0.999294	1.10204e-10		0.316699	0.14644		0.992229	1.47057e-07		0.659039	0.0143985		0.974316	5.34637e-06		0.674294	0.0124517		0.975844	4.44521e-06		0.74365	0.00586555		0.985387	9.80616e-07		0.577433	0.0286746		0.986479	7.76349e-07		0.856146	0.000985281		0.95711	2.50622e-05		0.852144	0.00107165		0.61949	0.0204431		0.187137	0.284399		0.138812
P9	0.99839	4.87224e-11		0.744913	0.00272809		0.934712	2.12415e-05		0.951627	7.38529e-06		0.96749	1.82616e-06		0.891059	0.000129837		0.241794	0.178795		0.851392	0.000391642		0.980703	2.92716e-07		0.100203	0.406582		0.137478	0.325925		0.75683	0.00229397		0.310342	0.119195		0.314474	0.116243		0.882385	0.000170398		0.549881	0.0222041		0.932614
P10	0.999169	4.81696e-12		0.670964	0.00690916		0.632804	0.0103604		0.484679	0.0372307		0.666233	0.00728179		0.166404	0.275761		0.0405555	0.603357		0.709927	0.00435424		0.960877	3.5009e-06		0.0544838	0.545549		0.0170799	0.737521		0.0234191	0.694264		0.0654342	0.506472		0.0276932	0.668713		0.853347	0.000373586		0.066524	0.502828		0.892792
P11	0.996602	1.22787e-08		0.787462	0.00327525		0.863702	0.000835354		0.149024	0.344877		0.906173	0.000267753		0.117838	0.405135		0.340481	0.128898		0.00343784	0.890315		0.971252	7.50601e-06		0.226307	0.233467		0.632265	0.0183238		0.0341504	0.661311		0.012708	0.790416		0.0925723	0.463748		0.0667768	0.536615		0.222563	0.237923		0.0468592
P12	0.991719	2.12527e-06		0.110592	0.466132		0.0921962	0.507958		0.593865	0.0425842		0.622375	0.0349679		0.0983273	0.493445		0.809463	0.00579358		0.594221	0.0424828		0.988429	4.9103e-06		0.0511987	0.625627		0.795553	0.00695057		0.637428	0.0313426		0.806636	0.00601802		0.226599	0.280234		0.751796	0.0115061		0.623427	0.0347059		0.820568
P13	0.998618	2.41344e-08		0.184247	0.336532		0.812616	0.00554948		0.32786	0.179114		0.901937	0.00106046		0.331656	0.176035		0.208144	0.303506		0.186856	0.332753		0.995772	3.95173e-07		0.425714	0.112176		0.301254	0.201975		0.063943	0.584308		0.134181	0.419005		0.00131527	0.938472		0.837728	0.00383249		0.498333	0.0762968		0.775712
P14	0.992988	1.40126e-06		0.944151	0.000255433		0.879712	0.00178265		0.10748	0.472859		0.881227	0.00172602		0.788041	0.00763138		0.610137	0.0381137		0.430212	0.109651		0.953183	0.000163791		0.173517	0.352557		0.260804	0.241509		0.333526	0.174533		0.800466	0.00652677		0.645039	0.029609		0.450785	0.0986366		0.685406	0.021463		0.683103
P15	0.98804	5.33377e-06		0.523538	0.0660565		0.789065	0.00753624		0.014248	0.798801		0.701117	0.0187416		0.0357927	0.684539		0.574884	0.0482328		0.128062	0.430624		0.965315	7.70356e-05		0.363525	0.15184		0.465749	0.0911543		0.206301	0.305932		0.65579	0.02727		0.375611	0.143393		0.757399	0.0108405		0.458807	0.0945721		0.205474
P16	0.998882	1.36217e-11		0.00486475	0.858486		0.825378	0.000696916		0.666962	0.00722338		0.826475	0.000681374		0.457327	0.0454999		0.0262084	0.677318		0.703188	0.00473524		0.98517	1.16265e-07		0.609777	0.0129891		0.412361	0.0622143		0.642193	0.00941261		0.127439	0.345626		0.582007	0.0167974		0.901069	9.2266e-05		0.425323	0.0569605		0.839543
P17	0.998942	3.70564e-10		0.827579	0.00171762		0.905763	0.000271324		0.720867	0.00765638		0.835991	0.00147287		0.610391	0.0220561		0.411959	0.0862168		0.00818883	0.831251		0.871787	0.00069298		0.00188875	0.918616		0.279492	0.177956		0.914577	0.000201377		0.946839	4.79175e-05		0.629324	0.0187971		0.768747	0.00425536		0.805003	0.00250946		0.765091
P18	0.997252	2.83542e-06		0.912114	0.0029858		0.565292	0.0847212		0.668213	0.0469486		0.49441	0.119106		0.543449	0.0945279		0.0264131	0.758365		0.557679	0.0880628		0.96103	0.00057706		0.303686	0.257061		0.0761597	0.596553		0.332733	0.23072		0.00445028	0.900083		0.53662	0.0977337		0.886264	0.00504761		0.838064	0.0104188		0.801473
P19	0.994296	5.81231e-08		0.521847	0.0429688		0.137287	0.366235		1.22129e-05	0.993448		0.251987	0.204945		0.0085778	0.827335		0.907111	0.000259707		0.186102	0.285885		0.822795	0.00186851		0.0208485	0.733008		0.923836	0.000142201		0.0904328	0.469221		0.882914	0.000525324		0.0192218	0.743357		0.961932	1.74918e-05		0.94598	5.02931e-05		0.962846
MEDIAN	0.997252	5.81231e-08	AVG	0.521847	0.0613578	AVG	0.812616	0.00178265	AVG	0.32786	0.179114	AVG	0.826475	0.00172602	AVG	0.247333	0.176035	AVG	0.241794	0.178795	AVG	0.356104	0.15722	AVG	0.965315	3.23355e-05	AVG	0.100203	0.406582	AVG	0.301254	0.177956	AVG	0.333526	0.174533	AVG	0.127439	0.419005	AVG	0.226599	0.290217	AVG	0.774787	0.00465501	AVG	0.549881	0.0347059	AVG	0.801473
[truncated: 10 more columns]

## Sheet: Cardiorespiratory & metabolic
RELATIONSHIP WITH JUMP HEIGHT	VO2 (%VO2max)			VO2 (ml/kg/min)			VCO2 (ml/kg/min)			HR (%Hrmax)			HR (b/min)			VE (L/min)			RER			BF (n/min)			BLA (mmol/L)
	Linear			Linear			Linear			Linear			Linear			Linear			Linear			Linear			Quadratic
	R^2	P		R^2	P		R^2	P		R^2	P		R^2	P		R^2	P		R^2	P		R^2	P		R^2	P
P1	0.968372	6.10985e-05		0.968384	6.10416e-05		0.964031	8.44047e-05		0.903404	0.00102066		0.907127	0.000923805		0.92333	0.00056848		0.987805	5.60074e-06		0.86551	0.00236973		0.967672	0.00104508
P2	0.913048	5.84327e-05		0.913067	5.83887e-05		0.921545	4.06276e-05		0.816021	0.00209732		0.799233	0.00274595		0.901394	9.11979e-05		0.850694	0.000398241		0.429745	0.0552525		0.950738	0.000119544
P3	0.958037	0.000669805		0.958006	0.000670808		0.964291	0.000483985		NaN	NaN		NaN	NaN		0.954244	0.000797403		0.659648	0.0495981		0.852744	0.0085675		0.993575	0.000514954
P4	0.923517	0.00225205		0.923596	0.00224738		0.93866	0.00144086		0.942249	0.00127558		0.947222	0.00106352		0.944995	0.00115606		0.912388	0.00296693		0.780688	0.0195462		0.995638	0.000288138
P5	0.935072	0.000373508		0.934884	0.000376254		0.89724	0.00119421		NaN	NaN		NaN	NaN		0.954402	0.000153269		0.236111	0.268921		0.890599	0.00140025		0.862359	0.018945
P6	0.951309	0.000180804		0.951297	0.000180914		0.965208	7.76321e-05		0.946539	0.000228795		0.951932	0.000175037		0.961448	0.000100476		0.887139	0.00151565		0.778947	0.00851001		0.958768	0.00170007
P7	0.989139	4.0203e-07		0.98901	4.16526e-07		0.980905	2.19161e-06		0.982348	1.73019e-06		0.983122	1.51209e-06		0.978706	3.04188e-06		0.77257	0.00404063		0.894919	0.000377858		0.992888	4.26486e-06
P8	0.992826	1.15715e-07		0.992823	1.15848e-07		0.988754	4.46388e-07		0.989212	3.93975e-07		0.988891	4.30275e-07		0.941817	6.29422e-05		0.913205	0.00021135		0.863634	0.000836639		0.998037	1.70755e-07
P9	0.986436	8.50415e-08		0.986437	8.50212e-08		0.987312	6.72876e-08		0.980164	3.22428e-07		0.979997	3.32043e-07		0.969242	1.50336e-06		0.976688	5.68107e-07		0.507245	0.0313402		0.973939	1.7699e-05
P10	0.93529	2.05863e-05		0.935146	2.07481e-05		0.926981	3.15279e-05		0.958029	2.34773e-05		0.955379	2.82411e-05		0.873326	0.000221799		0.936306	1.94688e-05		0.912512	5.97183e-05		0.988127	1.67392e-06
P11	0.963434	1.5493e-05		0.963523	1.53797e-05		0.97858	3.09598e-06		0.954484	2.99841e-05		0.951015	3.74271e-05		0.949339	4.14294e-05		0.850925	0.00109894		0.916346	0.000188983		0.98452	2.98168e-05
P12	0.961514	0.000100046		0.961534	9.99161e-05		0.954979	0.000148433		0.972426	4.32947e-05		0.973698	3.84557e-05		0.873002	0.00204721		0.844335	0.00344489		0.681619	0.0221553		0.979635	0.000414739
P13	0.989677	3.68975e-06		0.989737	3.63673e-06		0.981846	1.51761e-05		0.994266	8.4704e-07		0.9936	1.11523e-06		0.965045	7.85507e-05		0.783616	0.00805136		0.812413	0.00556497		0.982679	0.000300032
P14	0.89735	0.00119096		0.897237	0.00119432		0.871041	0.00212882		0.845423	0.00338352		0.850296	0.00311688		0.897145	0.00119703		0.581731	0.0461399		0.702289	0.0185481		0.972726	0.0045042
P15	0.910963	0.000830111		0.910886	0.000831946		0.928226	0.000481132		0.987505	5.95202e-06		0.987009	6.56189e-06		0.936683	0.000350553		0.424065	0.113112		0.534717	0.0618413		0.953362	0.00217506
P16	0.933288	2.29219e-05		0.933168	2.30669e-05		0.92481	3.49625e-05		0.969902	1.39309e-06		0.968475	1.6392e-06		0.829195	0.000643911		0.475888	0.0397467		0.414304	0.0614025		0.983636	4.38181e-06
P17	0.989026	4.14753e-07		0.988958	4.22478e-07		0.99017	2.9792e-07		0.990223	2.93101e-07		0.991718	1.78102e-07		0.98056	2.31269e-06		0.710523	0.00858305		0.0824968	0.490343		0.952304	0.000496819
P18	0.984954	8.53191e-05		0.984778	8.73381e-05		0.990213	3.60381e-05		0.976844	0.00020265		0.975928	0.000219059		0.951946	0.000880195		0.848379	0.00909793		0.476135	0.129234		0.994586	0.000398377
P19	0.95893	2.19897e-05		0.958788	2.22197e-05		0.954536	2.98812e-05		0.945476	5.17243e-05		0.945588	5.14059e-05		0.941324	6.45684e-05		0.342857	0.127247		0.643128	0.0166496		0.740226	0.0343946
MEDIAN	0.95893	5.84327e-05	AVG	0.958788	5.83887e-05	AVG	0.964031	3.60381e-05	AVG	0.969902	2.99841e-05	AVG	0.968475	3.74271e-05	AVG	0.944995	0.000153269	AVG	0.844335	0.00404063	AVG	0.778947	0.0166496	AVG	0.979635	0.000398377

## Sheet: Perceptual
RELATIONSHIP WITH JUMP HEIGHT	RPE			Discomfort			Movement Instability
	Linear			Linear			Linear
	R^2	P		R^2	P		R^2	P
P1	0.936576	0.000352052		0.375	0.143811		NaN	NaN
P2	0.965426	2.26726e-06		0.791753	0.0013111		0.416667	0.0604274
P3	0.936854	0.00152793		0.941235	0.00132125		0.952747	0.000850859
P4	0.981308	0.000131841		0.87642	0.00598084		0.711169	0.0349049
P5	0.92353	0.00225131		0.921232	0.00239058		0.802828	0.0156596
P6	0.949219	0.000200993		0.982143	1.45613e-05		0.780488	0.0083569
P7	0.863405	0.000840942		0.399849	0.092507		0.738397	0.00624927
P8	0.955778	2.74848e-05		0.948225	4.4241e-05		0.804762	0.00251904
P9	0.867857	0.000257777		0.571429	0.0300197		0.675	0.00660266
P10	0.933333	2.28665e-05		0.675	0.00660266		0.144231	0.313384
P11	0.885057	0.00049655		0.800782	0.00268103		0.800782	0.00268103
P12	0.931034	0.000434977		0.796053	0.00690673		0.802778	0.00633314
P13	0.984375	1.042e-05		0.883272	0.00165135		0.947072	0.000223091
P14	0.880208	0.00176398		0.934257	0.000385467		0.625	0.0343166
P15	1	2.62035e-76		0.615385	0.0367426		0.942308	0.000277229
P16	0.691765	0.00543676		0.952381	6.98831e-06		0.75	0.002536
P17	0.963625	1.52497e-05		0.827209	0.00450365		0.714286	0.00823735
P18	0.952747	0.000850859		0.867857	0.00686011		0.171429	0.41443
P19	0.859524	0.00091618		0.775319	0.00389094		0.699735	0.0096304
MEDIAN	0.936576	0.000352052	AVG	0.827209	0.00389094	AVG	0.744198	0.00742001
