# Supplementary material for: Jumping on the moon as a potential exercise countermeasure
Source: Exp Physiol. 2025 May 11:10.1113/EP092155. Online ahead of print. doi: 10.1113/EP092155 (PMC13394199; doi:10.1113/EP092155)
Supplement: Supplementary file 3 — Supplementary Material 2 [file EPH-9999-0-s004.xlsx]

## Sheet: Correlations
		Peak vGRF (% bodyweight) vs. Contact Time (s)	Relative mean breaking force (% bodyweight) vs. breaking phase duration (s)	Relative mean propulsive force (% bodyweight) vs. propulsive phase duration (s)	Jump depth (cm) vs. contact time (s)
n	Jump Height (cm)	R^2	R^2	R^2	R^2
15	30	0.7496	0.7639	0.7846	0.5799
17	35	0.7426	0.7483	0.7861	0.6978
19	40	0.7522	0.7557	0.7906	0.6095
19	45	0.743	0.773	0.8105	0.5922
19	50	0.7356	0.7865	0.8244	0.6929
19	55	0.6886	0.7895	0.8113	0.6765
16	60	0.6699	0.7576	0.7422	0.7894
12	65	0.1561	0.2497	0.3702	0.6108
7	70	0.0804	0.1561	0.3344	0.7017
	MEDIAN	0.7356	0.7576	0.7861	0.6765

## Sheet: Peak vGRF & Contact Time
Peak vGRF (% Earth bw)	Jump Height (cm)										Contact Time (s)	Jump Height (cm)
ID	30	35	40	45	50	55	60	65	70		ID	30	35	40	45	50	55	60	65	70
P1	205.286	214.011	200.034	202.37	253.15	247.033	279.55				P1	0.289462	0.277756	0.302798	0.315883	0.277822	0.30227	0.27475
P2	77.3455	76.8067	88.344	90.252	101.761	123.92	121.705	148.246	132.343		P2	0.472243	0.495451	0.484067	0.500992	0.478674	0.443797	0.473787	0.435212	0.5078
P3	59.6563	62.515	69.8602	77.5815	79.6548	86.3748					P3	0.680376	0.648821	0.645871	0.649839	0.642231	0.66631
P4	56.0051	61.6162	58.1842	67.0304	73.7279	80.3732					P4	0.886175	0.909344	0.876089	0.825616	0.798321	0.847053
P5			58.115	95.9559	120.625	105.496	93.004	89.2691	88.4672		P5			0.806381	0.599526	0.492051	0.600952	0.64763	0.668411	0.670076
P6			96.2187	90.9874	86.2627	107.036	104.363	109.058	107.147		P6			0.556513	0.587589	0.628712	0.63041	0.678028	0.702269	0.721656
P7	34.8344	56.8084	64.5407	60.3214	70.1329	63.5782	76.0111	80.0585			P7	0.999169	0.71973	0.659393	0.708555	0.658981	0.733854	0.697935	0.775457
P8		140.361	132.143	130.26	124.361	119.393	117.905	117.296	126.064		P8		0.372912	0.406877	0.433378	0.460423	0.497606	0.539083	0.57788	0.650742
P9	80.4391	86.4567	90.9082	95.0557	99.4882	105.632	103.861	117.383	138.437		P9	0.688492	0.640653	0.611639	0.629412	0.671192	0.708835	0.713645	0.688536	0.677263
P10	65.2445	76.0652	65.372	74.9404	78.6225	105.538	115.941	107.472	122.874		P10	0.630287	0.722082	0.872932	0.839775	0.842809	0.737677	0.731045	0.788153	0.760442
P11	74.3692	83.0581	71.1118	69.0559	76.6901	75.8357	74.2176	84.2813			P11	0.64197	0.583913	0.619103	0.646099	0.620232	0.60344	0.597584	0.559153
P12	45.7248	62.4959	75.5489	74.6889	74.9161	80.1389	81.3096				P12	0.955997	0.864996	0.776916	0.757817	0.757103	0.749017	0.709154
P13		79.4507	69.3676	72.0072	92.2542	116.373	131.902	129.212			P13		0.668043	0.683674	0.711643	0.670306	0.605129	0.617572	0.673916
P14	179.264	159.813	174.475	219.477	228.845	201.596	206.521				P14	0.268692	0.331804	0.336377	0.307062	0.322531	0.359495	0.36588
P15	61.0711	70.1804	64.7526	81.4547	79.2858	81.5434	81.9197				P15	0.652702	0.679296	0.728955	0.594767	0.71767	0.861617	0.882597
P16	53.7917	73.5295	87.8294	83.7478	82.5506	92.4364	103.364	109.231	119.252		P16	0.702695	0.834474	0.754684	0.749862	0.736804	0.73189	0.754017	0.743919	0.744112
P17	65.1611	68.7952	91.7653	90.4469	86.9057	94.0843	108.197	150.554			P17	0.703979	0.705547	0.674076	0.715374	0.755187	0.77204	0.770967	0.720579
P18	47.8056	43.4403	50.4545	62.8145	65.5915	72.2277					P18	0.906723	0.875311	0.809756	0.722821	0.838986	0.903488
P19	58.6416	67.5993	72.5037	82.7628	94.6802	100.804	126.233	136.624			P19	0.716643	0.657369	0.623969	0.589404	0.585947	0.587062	0.551795	0.528735

## Sheet: RMBF and BPD
Relative Mean Breaking Force (%bw)	Jump Height (cm)										Breaking Phase Duration (s)	Jump Height (cm)
ID	30	35	40	45	50	55	60	65	70		ID	30	35	40	45	50	55	60	65	70
P1	107.492	113.835	110.733	111.397	138.233	137.958	156.258				P1	0.147331	0.144101	0.160102	0.167811	0.145389	0.15708	0.143925
P2	45.4563	46.0313	55.3462	57.4578	65.5829	80.9558	82.6035	103.543	93.6459		P2	0.261771	0.272214	0.260748	0.273378	0.25989	0.235097	0.25009	0.22829	0.26049
P3	32.3813	33.9704	37.3585	45.3924	48.4969	53.5946					P3	0.354364	0.345305	0.345023	0.344918	0.340926	0.349829
P4	32.2182	31.2553	31.809	37.8996	44.3265	44.4942					P4	0.475553	0.49634	0.465733	0.421781	0.40059	0.420219
P5			41.5477	65.8217	74.4515	66.3459	55.2574	52.2034	49.8465		P5			0.410272	0.315137	0.267351	0.315501	0.345442	0.353484	0.357814
P6			62.8284	62.1521	59.557	73.5482	71.3264	72.3845	71.203		P6			0.294062	0.300086	0.321044	0.324365	0.342382	0.35183	0.357762
P7	20.5975	33.4321	40.7326	39.1619	46.8302	41.7407	50.5543	49.0524			P7	0.548098	0.381666	0.348051	0.366166	0.330386	0.369027	0.354974	0.395891
P8		78.3117	76.6265	79.6185	80.2194	80.954	80.5498	79.3718	68.2145		P8		0.203794	0.212729	0.224642	0.235683	0.250699	0.268975	0.288144	0.302375
P9	50.3015	54.748	58.4316	62.7527	65.2496	67.2499	66.84	74.23	83.8362		P9	0.352276	0.329117	0.317355	0.32576	0.344136	0.353673	0.357911	0.351676	0.337217
P10	35.7784	49.9205	41.3903	48.3427	51.5767	66.6778	74.7343	71.8046	79.2038		P10	0.359653	0.388709	0.468078	0.442863	0.446135	0.395414	0.387124	0.424947	0.409596
P11	47.219	50.9359	42.0281	41.8031	45.7955	44.4112	45.4692	54.004			P11	0.356466	0.321234	0.336788	0.344618	0.330984	0.320579	0.317104	0.291536
P12	29.1408	35.9526	45.2224	48.0493	48.1487	48.8311	51.5973				P12	0.502679	0.460647	0.404596	0.386863	0.38848	0.387704	0.368992
P13		46.1682	40.3555	40.8005	53.4786	67.7664	72.2385	67.9871			P13		0.355664	0.355214	0.367441	0.349527	0.319566	0.32441	0.350664
P14	99.9288	91.4714	103.597	127.779	133.835	123.657	127.98				P14	0.148088	0.179917	0.180706	0.160981	0.161296	0.178265	0.186807
P15	35.0026	40.149	40.1544	55.5551	51.7126	42.2886	43.7218				P15	0.349228	0.344312	0.362561	0.294082	0.365895	0.437107	0.440214
P16	27.9556	46.6764	55.5927	56.0471	55.7813	61.8496	65.5296	69.3245	70.6353		P16	0.389011	0.436776	0.387054	0.380751	0.375616	0.365993	0.381663	0.369074	0.371455
P17	34.211	38.7399	52.9595	51.3074	49.2072	52.0237	56.9583	58.1452			P17	0.358957	0.350151	0.325083	0.331256	0.357417	0.362924	0.333595	0.281743
P18	31.6924	29.9782	35.1749	44.1189	43.2691	43.5265					P18	0.451677	0.44284	0.408114	0.366237	0.417867	0.442243
P19	34.9622	40.39	44.5835	50.1217	56.3924	58.3338	70.8736	80.8598			P19	0.375537	0.349879	0.328736	0.314893	0.312554	0.311376	0.291379	0.281787

## Sheet: RMPF and PPD
Relative Mean Propulsive Force (%bw)	Jump Height (cm)										Propulsive Phase Duration (s)	Jump Height (cm)
ID	30	35	40	45	50	55	60	65	70		ID	30	35	40	45	50	55	60	65	70
P1	99.5195	110.495	114.198	117.102	137.049	134.512	156.276				P1	0.142131	0.133655	0.142696	0.148072	0.132433	0.145191	0.130824
P2	56.62	57.9876	67.2003	68.8648	77.7802	93.1514	91.9108	110.236	97.8569		P2	0.210472	0.223237	0.223319	0.227613	0.218784	0.2087	0.223697	0.206922	0.24731
P3	35.2996	39.227	42.6176	51.0399	55.1513	59.6174					P3	0.326012	0.303515	0.300849	0.304922	0.301305	0.31648
P4	38.9443	40.0003	37.5158	40.7687	46.0321	45.8986					P4	0.410622	0.413004	0.410356	0.403835	0.397732	0.426833
P5			43.8195	71.6415	83.051	75.1699	66.3856	62.0119	61.1619		P5			0.396109	0.284389	0.2247	0.285451	0.302188	0.314927	0.312261
P6			69.8004	66.944	64.3096	79.4136	75.926	75.9848	73.2301		P6			0.262451	0.287503	0.307668	0.306045	0.335646	0.350439	0.363894
P7	27.26	40.1712	47.3604	44.5795	48.4826	44.6427	53.3493	53.0093			P7	0.451072	0.338064	0.311342	0.342389	0.328596	0.364827	0.342961	0.379566
P8		91.0269	85.2604	89.1544	88.6189	87.4181	83.7552	83.2167	76.8687		P8		0.169117	0.194148	0.208735	0.224741	0.246908	0.270108	0.289735	0.348366
P9	53.4818	56.4313	59.1853	63.7117	67.1981	67.717	68.1034	72.4131	79.1564		P9	0.336215	0.311536	0.294283	0.303653	0.327055	0.355161	0.355734	0.33686	0.340046
P10	49.3498	55.5966	45.545	51.069	52.753	67.0128	75.4961	69.4418	74.3658		P10	0.270634	0.333373	0.404854	0.396912	0.396674	0.342262	0.343921	0.363207	0.350846
P11	53.2831	58.2974	50.6099	49.8612	54.9227	52.9976	53.4482	60.5715			P11	0.285504	0.262679	0.282315	0.30148	0.289247	0.282861	0.28048	0.267617
P12	33.2877	43.157	51.6423	54.033	52.0262	49.8623	50.0945				P12	0.453318	0.404349	0.37232	0.370954	0.368623	0.361313	0.340162
P13		55.0075	49.0197	48.3259	62.6602	78.1468	83.5693	79.7506			P13		0.312379	0.32846	0.344201	0.320779	0.285564	0.293162	0.323252
P14	101.705	92.2924	99.1667	107.901	113.785	106.242	119.7				P14	0.120604	0.151888	0.155671	0.146081	0.161235	0.18123	0.179073
P15	41.1347	41.5053	40.0769	53.1387	49.718	39.0664	37.1798				P15	0.303474	0.334984	0.366394	0.300685	0.351775	0.424509	0.442384
P16	40.5699	53.5829	62.3178	61.7476	62.4413	68.5542	72.6764	75.2029	76.9722		P16	0.313685	0.397698	0.367629	0.369111	0.361188	0.365898	0.372354	0.374845	0.372657
P17	37.2126	39.0737	50.6432	47.067	46.0247	49.2881	55.7954	72.8871			P17	0.345022	0.355396	0.348993	0.384117	0.39777	0.409116	0.437372	0.438836
P18	33.6436	32.2057	37.7402	47.3625	45.3112	44.3422					P18	0.455046	0.432471	0.401642	0.356584	0.421119	0.461245
P19	42.5741	50.4772	54.6419	62.0616	66.6428	69.2296	82.8916	92.9687			P19	0.341106	0.30749	0.295233	0.274511	0.273394	0.275686	0.260416	0.246949

## Sheet: Depth vs. Contact Time
Jump Depth (cm)	Jump Height (cm)										Contact Time (s)	Jump Height (cm)
ID	30	35	40	45	50	55	60	65	70		ID	30	35	40	45	50	55	60	65	70
P1	-10.4352	-11.6402	-15.2325	-17.0534	-16.0584	-19.21	-19.7309				P1	0.289462	0.277756	0.302798	0.315883	0.277822	0.30227	0.27475
P2	-18.672	-21.7261	-23.4196	-25.2315	-25.8315	-27.1581	-30.6025	-25.2185	-28.3719		P2	0.472243	0.495451	0.484067	0.500992	0.478674	0.443797	0.473787	0.435212	0.5078
P3	-17.8912	-20.0772	-21.81	-23.5679	-25.799	-28.7494					P3	0.680376	0.648821	0.645871	0.649839	0.642231	0.66631
P4	-37.6224	-44.7988	-44.9792	-46.3621	-46.0272	-51.9234					P4	0.886175	0.909344	0.876089	0.825616	0.798321	0.847053
P5			-32.2425	-25.6355	-19.9262	-26.5497	-33.4321	-39.6662	-39.7255		P5			0.806381	0.599526	0.492051	0.600952	0.64763	0.668411	0.670076
P6			-24.5669	-29.004	-32.2002	-37.556	-42.8192	-45.1825	-46.0656		P6			0.556513	0.587589	0.628712	0.63041	0.678028	0.702269	0.721656
P7	-29.9934	-26.6119	-26.1273	-30.3843	-27.4115	-31.4366	-31.1628	-35.7705			P7	0.999169	0.71973	0.659393	0.708555	0.658981	0.733854	0.697935	0.775457
P8		-15.6036	-19.6922	-22.2672	-24.4303	-27.9659	-31.7393	-36.1419	-42.9197		P8		0.372912	0.406877	0.433378	0.460423	0.497606	0.539083	0.57788	0.650742
P9	-29.0691	-30.6929	-30.7175	-34.6794	-38.9538	-43.3227	-44.0835	-46.7542	-48.3803		P9	0.688492	0.640653	0.611639	0.629412	0.671192	0.708835	0.713645	0.688536	0.677263
P10	-22.3863	-28.6721	-38.5385	-40.4912	-40.6636	-39.544	-40.3677	-42.354	-42.5661		P10	0.630287	0.722082	0.872932	0.839775	0.842809	0.737677	0.731045	0.788153	0.760442
P11	-15.7289	-16.4075	-19.6128	-21.3384	-23.7205	-25.1932	-26.7436	-24.9663			P11	0.64197	0.583913	0.619103	0.646099	0.620232	0.60344	0.597584	0.559153
P12	-33.2615	-33.1768	-33.0166	-33.3238	-34.8862	-39.0176	-36.4907				P12	0.955997	0.864996	0.776916	0.757817	0.757103	0.749017	0.709154
P13		-24.0458	-26.9853	-29.4337	-30.231	-29.8451	-31.7765	-35.7047			P13		0.668043	0.683674	0.711643	0.670306	0.605129	0.617572	0.673916
P14	-7.93668	-12.4243	-14.9641	-14.4265	-15.4852	-17.4448	-18.9497				P14	0.268692	0.331804	0.336377	0.307062	0.322531	0.359495	0.36588
P15	-25.9136	-32.7311	-35.6355	-26.9311	-36.0992	-47.5462	-47.8441				P15	0.652702	0.679296	0.728955	0.594767	0.71767	0.861617	0.882597
P16	-38.1534	-45.4806	-44.9941	-44.6026	-45.9529	-47.4379	-48.9526	-49.7655	-51.306		P16	0.702695	0.834474	0.754684	0.749862	0.736804	0.73189	0.754017	0.743919	0.744112
P17	-36.8695	-37.1548	-43.2409	-45.5593	-46.4227	-47.4824	-47.5472	-48.1162			P17	0.703979	0.705547	0.674076	0.715374	0.755187	0.77204	0.770967	0.720579
P18	-26.1393	-28.1257	-28.4664	-23.9935	-32.3425	-35.6047					P18	0.906723	0.875311	0.809756	0.722821	0.838986	0.903488
P19	-30.4537	-33.3015	-35.0174	-34.6812	-32.154	-32.5111	-30.2938	-28.4586			P19	0.716643	0.657369	0.623969	0.589404	0.585947	0.587062	0.551795	0.528735
