# Supplementary material for: Jumping on the moon as a potential exercise countermeasure
Source: Exp Physiol. 2025 May 11:10.1113/EP092155. Online ahead of print. doi: 10.1113/EP092155 (PMC13394199; doi:10.1113/EP092155)
Supplement: Supplementary file 4 — Supplementary Material 3 [file EPH-9999-0-s006.xlsx]

## Sheet: Summary_raw
P1	Jump Height (cm)	VO2 (ml/kg/min)	VO2 (%VO2max)	HR (b/min)	HR (%HRMAX)	VCO2 (ml/kg/min)	VE (L/min)	RER	BF (n/min)	RPE	Discomfort	Movement Quality
	30	14.21	35.23	89	51.1103	11.66	24.99	0.82	27.6	8	0.5	1
	35	15.69	38.89	95	54.5559	13.26	27.93	0.84	28.46	8	0.5	1
	40	18.85	46.73	102	58.5758	16.24	32.71	0.86	29.1	9	0.5	1
	45	21.54	53.39	103	59.1501	18.8	38.24	0.87	31.2	10	0.5	1
	50	24.17	59.9	122	70.0613	21.78	45.17	0.9	32.97	12	0.5	1
	55	25.61	63.48	126	72.3583	23.21	52.37	0.91	40.98	14	0.5	1
	60	31.87	78.99	152	87.2894	29.84	70.28	0.94	44.23	16	1	1
P2	Jump Height (cm)	VO2 (ml/kg/min)	VO2 (%VO2max)	HR (b/min)	HR (%HRMAX)	VCO2 (ml/kg/min)	VE (L/min)	RER	BF (n/min)	RPE	Discomfort	Movement Quality
	30	17.4	34.67	90.22	52.07	14.38	31.88	0.83	30.11	10	2	4
	35	18.91	37.68	94.42	54.494	16.39	34.62	0.87	27.26	11	2	4
	40	20.28	40.41	97.11	56.0466	17.83	37.26	0.88	29.17	11	3	4
	45	20.51	40.87	96.4	55.6368	18.72	40.45	0.91	30.53	13	3	4
	50	20.74	41.32	94.78	54.7018	18.4	40.61	0.89	36.83	13	3	4
	55	24.44	48.7	105.09	60.6522	22.04	47.91	0.9	36.23	14	4	4
	60	27.17	54.14	120.8	69.7191	24.8	52.88	0.91	35.28	15	5	4
	65	31.06	61.88	NA	NA	29.31	68.23	0.94	41.92	17	7	6
	70	33.75	67.25	141.67	81.7641	31.75	70.39	0.94	31.39	17	5	5
P3	Jump Height (cm)	VO2 (ml/kg/min)	VO2 (%VO2max)	HR (b/min)	HR (%HRMAX)	VCO2 (ml/kg/min)	VE (L/min)	RER	BF (n/min)	RPE	Discomfort	Movement Quality
	30	14.72	34.38	NA	NA	14.38	26.71	0.98	27.1	8	0.5	2
	35	17.88	41.75	NA	NA	17.64	33.04	0.99	29.11	11	2	3
	40	19.62	45.82	NA	NA	20.84	40.68	1.06	34.85	13	3	4
	45	22.64	52.88	NA	NA	23.5	47.6	1.04	35.56	14	4	4
	50	24.88	58.1	NA	NA	25.94	53.1	1.04	34.58	15	4	6
	55	31.23	72.93	NA	NA	33.1	71.32	1.06	43.21	16	5	7
				t
P4	Jump Height (cm)	VO2 (ml/kg/min)	VO2 (%VO2max)	HR (b/min)	HR (%HRMAX)	VCO2 (ml/kg/min)	VE (L/min)	RER	BF (n/min)	RPE	Discomfort	Movement Quality
	30	19.48	45.27	117.07	64.6557	18.56	43.11	0.95	40.17	8	0.5	2
	35	20.58	47.83	123.93	68.4444	20.04	49.25	0.97	47.27	9	1	2
	40	21	48.8	127.29	70.3001	21.12	51.72	1.01	46.35	11	2	2
	45	26.77	62.21	151.38	83.6046	27.73	67.09	1.04	45.04	13	3	3
	50	31.67	73.61	170.58	94.2084	33.35	83.24	1.05	51.15	15	5	4
	55	33.67	78.25	181	99.9632	35.33	96.44	1.05	55.71	18	9	8
P5	Jump Height (cm)	VO2 (ml/kg/min)	VO2 (%VO2max)	HR (b/min)	HR (%HRMAX)	VCO2 (ml/kg/min)	VE (L/min)	RER	BF (n/min)	RPE	Discomfort	Movement Quality
	40	21.08	34.53	NA	NA	18.4	40.3	0.87	31.24	8	1	1
	45	26.56	43.49	NA	NA	23.33	52.75	0.88	34.05	8	0.5	1
	50	27.04	44.29	NA	NA	24.28	56.1	0.9	35.24	11	3	3
	55	31.02	50.79	NA	NA	29.26	65.89	0.94	34.94	13	3	5
	60	32.54	53.29	NA	NA	30.49	72.18	0.94	37.71	NA	NA	NA
	65	34.75	56.91	NA	NA	31.23	72.66	0.9	40.65	15	6	6
	70	34.98	57.28	NA	NA	31.61	79.38	0.9	47.06	15	6	5
P6	Jump Height (cm)	VO2 (ml/kg/min)	VO2 (%VO2max)	HR (b/min)	HR (%HRMAX)	VCO2 (ml/kg/min)	VE (L/min)	RER	BF (n/min)	RPE	Discomfort	Movement Quality
	40	26.8	41.4	112.22	64.2481	23.44	45.07	0.88	36.7	7	0.5	1
	45	27.81	42.96	122.22	69.9733	25.08	47.23	0.9	37.28	8	0.5	2
	50	33.29	51.41	130.67	74.8111	31.13	61.53	0.94	47.05	10	2	4
	55	32.89	50.8	129.02	73.8664	30.64	61.06	0.93	43.09	11	3	4
	60	38.14	58.91	145.18	83.1183	36.73	72.79	0.96	47.21	11	4	4
	65	40.43	62.45	152.93	87.5553	40.42	85.26	1	54.22	12	5	4
	70	46.8	72.29	154.38	88.3855	45.81	88.21	0.98	50.05	13	6	5
P7	Jump Height (cm)	VO2 (ml/kg/min)	VO2 (%VO2max)	HR (b/min)	HR (%HRMAX)	VCO2 (ml/kg/min)	VE (L/min)	RER	BF (n/min)	RPE	Discomfort	Movement Quality
	30	14.36	30.71	95.89	52.2656	11.64	25.19	0.81	28.7	7	2	3
	35	17.49	37.38	107.29	58.4793	14.83	33.36	0.85	34.44	11	4	2
	40	19.09	40.82	112.96	61.5698	16.95	37.25	0.89	37.12	11	4	2
	45	20.98	44.86	116.38	63.4339	19.38	41.81	0.92	36.14	12	3	4
	50	25.13	53.71	126.33	68.8572	24.02	51.27	0.96	42.94	12	3	4
	55	25.73	55.01	129.62	70.6504	23.98	51.26	0.93	40.23	13	3	4
	60	28.7	61.35	143.33	78.1232	27.85	62.39	0.97	44.92	14	5	5
	65	30.81	65.86	149.64	81.5625	28.99	69.81	0.94	52.43	15	5	5
P8	Jump Height (cm)	VO2 (ml/kg/min)	VO2 (%VO2max)	HR (b/min)	HR (%HRMAX)	VCO2 (ml/kg/min)	VE (L/min)	RER	BF (n/min)	RPE	Discomfort	Movement Quality
	35	17.25	43.91	114.67	61.7427	14.79	32.92	0.86	33.84	7	0.5	2
	40	20.14	51.27	127.67	68.7424	18.12	35.52	0.9	41.79	7	0.5	1
	45	22.3	56.77	140.56	75.6829	21.4	41.66	0.96	41.58	8	1	1
	50	24.88	63.34	151.91	81.7942	24.18	46.3	0.97	39.38	9	2	2
	55	26.85	68.36	163.07	87.8032	25.62	49.84	0.95	43.33	12	3	4
	60	27.88	70.98	169.64	91.3407	27.73	56.35	1	49.82	14	5	4
	65	31.15	79.3	179.78	96.8005	32.12	68.97	1.03	54.26	15	5	5
	70	33.36	84.92	186.8	100.58	35.17	80.55	1.05	61.51	17	6	5
P9	Jump Height (cm)	VO2 (ml/kg/min)	VO2 (%VO2max)	HR (b/min)	HR (%HRMAX)	VCO2 (ml/kg/min)	VE (L/min)	RER	BF (n/min)	RPE	Discomfort	Movement Quality
	30	19.81	33.77	88	50.1456	16.45	35.69	0.83	23.42	10	0	3
	35	21	35.8	91.04	51.8779	17.71	39.02	0.84	23.77	11	2	3
	40	24.37	41.55	101.8	58.0094	20.67	44.73	0.85	25.9	11	2	3
	45	27.61	47.07	106.69	60.7959	23.96	51.3	0.87	27.41	11	3	4
	50	29.38	50.09	116.18	66.2036	25.74	53.27	0.88	29.24	12	3	4
	55	31.44	53.6	124.8	71.1156	28.63	61.59	0.91	31.53	12	3	4
	60	33.62	57.31	133.13	75.8624	30.49	65.32	0.91	27.84	12	3	4
	65	36.14	61.62	148.87	84.8316	33.93	72.55	0.94	26.31	12	3	4
	70	41	69.9	159.53	90.9061	38.57	86.03	0.94	30.35	13	3	4
P10	Jump Height (cm)	VO2 (ml/kg/min)	VO2 (%VO2max)	HR (b/min)	HR (%HRMAX)	VCO2 (ml/kg/min)	VE (L/min)	RER	BF (n/min)	RPE	Discomfort	Movement Quality
	30	18.2	27.11	94.33	62.0592	15.19	26.46	0.83	20.67	11	3	4
	35	19.19	28.59	92.2	60.6579	16.37	28.4	0.85	23.39	11	3	3
	40	22.17	33.04	102.78	67.6184	19.57	34.31	0.88	25.41	12	3	4
	45	23.33	34.77	106.69	70.1908	21.35	37.12	0.91	25.02	12	3	4
	50	26.43	39.39	NA	NA	23.31	40.47	0.88	27.8	13	3	4
	55	29.28	43.63	118.47	77.9408	27.14	45.99	0.93	28.18	13	3	4
	60	34.14	50.88	129.98	85.5132	33.37	54.55	0.98	27.69	13	4	3
	65	35.58	53.01	140	92.1053	35.32	61.25	0.99	30.57	14	4	4
	70	45.11	67.21	154	101.316	45.83	86.05	1.02	35.25	15	4	5
P11	Jump Height (cm)	VO2 (ml/kg/min)	VO2 (%VO2max)	HR (b/min)	HR (%HRMAX)	VCO2 (ml/kg/min)	VE (L/min)	RER	BF (n/min)	RPE	Discomfort	Movement Quality
	30	15.78	35.24	96.78	52.1819	13.29	21.85	0.84	20.08	11	2	2
	35	17.84	39.85	102.49	55.2606	16.49	27.8	0.92	23.43	13	2	2
	40	20.3	45.33	115.11	62.0651	18.93	32.38	0.93	26.91	13	3	3
	45	21.56	48.14	117.84	63.537	20.77	36.24	0.96	29.15	14	2	2
	50	23.35	52.13	125.58	67.7103	22.59	38.18	0.97	27.9	14	3	3
	55	25.36	56.62	142.62	76.8979	25.41	44.32	1	30.99	15	4	4
	60	29.37	65.58	161.53	87.0938	30.12	56.23	1.03	37.39	16	6	6
	65	33.61	75.04	177.13	95.505	33.58	64.43	1	35.86	19	7	7
P12	Jump Height (cm)	VO2 (ml/kg/min)	VO2 (%VO2max)	HR (b/min)	HR (%HRMAX)	VCO2 (ml/kg/min)	VE (L/min)	RER	BF (n/min)	RPE	Discomfort	Movement Quality
	30	11.76	35.99	90.47	55.4426	10.24	21.82	0.87	22.43	7	1	3
	35	13.15	40.24	96.51	59.1441	12.25	25.41	0.93	23.48	9	2	3
	40	15.37	47.02	101.93	62.4656	14.63	29.28	0.95	22.97	11	2	3
	45	17.59	53.82	116.42	71.3455	16.81	33.28	0.96	23.84	12	2	4
	50	20.13	61.6	130.51	79.9803	19.36	37.48	0.96	23.16	12	2	4
	55	24.7	75.57	145.2	88.9827	24.07	52.42	0.97	32.44	13	3	5
	60	28.96	88.61	159.44	97.7094	29.69	70	1.03	35.19	16	4	7
P13	Jump Height (cm)	VO2 (ml/kg/min)	VO2 (%VO2max)	HR (b/min)	HR (%HRMAX)	VCO2 (ml/kg/min)	VE (L/min)	RER	BF (n/min)	RPE	Discomfort	Movement Quality
	35	18.5	32.98	98.82	55.2067	16.01	36.06	0.87	26.07	9	1	3
	40	21.15	37.72	105.33	58.8436	18.9	44.81	0.89	36.15	10	4	3
	45	23.27	41.49	114.62	64.0335	22.14	50.29	0.95	32.02	11	4	5
	50	26.24	46.78	123.87	69.2011	24.65	55.4	0.94	35.38	13	6	5
	55	28.76	51.28	134.73	75.2682	26.42	60.67	0.92	38.13	14	5	6
	60	31.53	56.22	147.47	82.3855	30.46	73.37	0.97	39.6	16	7	8
	65	36	64.2	155.24	86.7263	35.47	85.86	0.99	44.09	18	9	9
P14	Jump Height (cm)	VO2 (ml/kg/min)	VO2 (%VO2max)	HR (b/min)	HR (%HRMAX)	VCO2 (ml/kg/min)	VE (L/min)	RER	BF (n/min)	RPE	Discomfort	Movement Quality
	30	14.2	35.65	96.84	53.3064	12.44	39.25	0.88	28.85	8	0.5	1
	35	16.5	41.41	98.6	54.2752	14.8	45.41	0.9	28.78	10	3	1
	40	16.95	42.56	104.2	57.3578	15.25	47.1	0.9	29.57	12	3	2
	45	17.78	44.63	104.24	57.3798	16.03	48.41	0.9	28.46	12	4	2
	50	19.61	49.22	109.22	60.1211	17.57	58.98	0.89	38.77	12	7	2
	55	21.39	53.7	121.6	66.9358	19.48	61.05	0.91	39.15	14	8	2
	60	26.37	66.19	137.16	75.5009	25.04	77.03	0.95	37.49	14	8	2
P15	Jump Height (cm)	VO2 (ml/kg/min)	VO2 (%VO2max)	HR (b/min)	HR (%HRMAX)	VCO2 (ml/kg/min)	VE (L/min)	RER	BF (n/min)	RPE	Discomfort	Movement Quality
	30	21.28	36.97	99.38	52.987	18.82	42.75	0.88	35.05	9	1	3
	35	23.45	40.74	108.47	57.8335	22	47.33	0.94	37.49	10	2	4
	40	28.06	48.75	123.31	65.7459	26.82	62.05	0.96	45.5	11	3	4
	45	28.56	49.63	131.4	70.0592	28.33	65.81	0.99	38.08	12	3	5
	50	32.38	56.27	137.13	73.1143	32.05	78.87	0.99	49.9	13	3	5
	55	36.73	63.82	145.4	77.5237	34.6	85.8	0.94	57.8	14	3	6
	60	34.07	59.2	158.13	84.311	33.28	82.7	0.98	45.41	15	3	6
P16	Jump Height (cm)	VO2 (ml/kg/min)	VO2 (%VO2max)	HR (b/min)	HR (%HRMAX)	VCO2 (ml/kg/min)	VE (L/min)	RER	BF (n/min)	RPE	Discomfort	Movement Quality
	30	20.21	27.73	86.69	48.7266	16.63	34.98	0.82	30.35	11	0.5	3
	35	20.86	28.62	91.04	51.1716	18.18	39.48	0.87	34.09	11	2	3
	40	20.93	28.73	95	53.3975	18.54	35.73	0.89	26.33	12	3	3
	45	25.42	34.88	98.8	55.5333	22.99	45.39	0.9	29.57	13	3	4
	50	26.09	35.8	103.27	58.0458	22.72	40.69	0.87	23.95	15	4	3
	55	29.16	40.02	108.73	61.1148	24.93	46.9	0.85	31.5	14	5	4
	60	35.13	48.2	119.56	67.2021	32.29	62.63	0.92	34.03	13	5	4
	65	38.51	52.84	126.89	71.3221	34.8	72.17	0.9	40.54	14	6	5
	70	43.34	59.47	134.29	75.4815	40.1	84.64	0.92	42.81	15	6	6
P17	Jump Height (cm)	VO2 (ml/kg/min)	VO2 (%VO2max)	HR (b/min)	HR (%HRMAX)	VCO2 (ml/kg/min)	VE (L/min)	RER	BF (n/min)	RPE	Discomfort	Movement Quality
	30	15.51	33.57	104.47	51.1606	13.66	33.89	0.88	34.56	7	0	2
	35	17.29	37.43	120.18	58.8541	16.1	41.41	0.93	36.27	9	0.5	2
	40	20.55	44.47	134.51	65.8717	20.41	51.59	0.99	33.46	11	1	2
	45	22.29	48.23	149	72.9677	22.18	56.79	1	39.56	11	2	2
	50	23.29	50.41	159.11	77.9187	23.72	61	1.02	42.24	12	2	3
	55	27.4	59.29	170.6	83.5455	27.7	69.03	1.01	30.84	15	3	3
	60	29.54	63.93	182.13	89.192	29.39	77.85	1	30.07	15	7	3
	65	31.64	68.49	190.2	93.144	32.67	91.68	1.03	33.9	17	10	5
P18	Jump Height (cm)	VO2 (ml/kg/min)	VO2 (%VO2max)	HR (b/min)	HR (%HRMAX)	VCO2 (ml/kg/min)	VE (L/min)	RER	BF (n/min)	RPE	Discomfort	Movement Quality
	30	14.8	39.63	94.56	52.7509	14.43	42.35	0.97	31.35	11	3	5
	35	17.05	45.66	103.07	57.4983	17.22	50.42	1.01	31.34	12	4	4
	40	18.99	50.86	106.78	59.5679	19.49	58.16	1.02	31.31	14	4	4
	45	23.23	62.19	120.53	67.2384	23.51	70.39	1.01	31.95	14	4	5
	50	24.33	65.16	132.44	73.8825	25.2	77.7	1.04	30.57	15	5	5
	55	27.27	73.04	144.51	80.6158	29.42	101.85	1.08	37.48	16	6	5
P19	Jump Height (cm)	VO2 (ml/kg/min)	VO2 (%VO2max)	HR (b/min)	HR (%HRMAX)	VCO2 (ml/kg/min)	VE (L/min)	RER	BF (n/min)	RPE	Discomfort	Movement Quality
	30	19.42	34.64	84.76	45.2939	17.07	39.63	0.88	31.59	15	3	5
	35	21.15	37.73	94.98	50.7553	19.2	43.42	0.9	30.47	15	6	6
	40	25.45	45.4	113.67	60.7428	22.5	51.97	0.88	35.96	16	8	8
	45	25.16	44.88	125.11	66.8561	22.22	51.61	0.88	34.7	17	8	9
	50	27	48.16	133.47	71.3235	23.87	55.7	0.88	34.74	16	9	9
	55	27.97	49.91	131.4	70.2173	24.8	56.81	0.89	34.71	17	9	9
	60	32.04	57.15	146.8	78.4467	28.8	69.16	0.9	38.57	18	9	9
	65	33.71	60.14	150.69	80.5255	30.62	70.96	0.91	37	18	10	9
	64.4118	34.7847	70.5324	157.989	88.311	34.1859	80.9947	0.985294	41.7735	16	6	5.52941
	5.59344	5.67223	8.61438	16.596	8.59541	5.42899	10.2314	0.0553141	8.498	1.68238	2.46021	2.03622

## Sheet: Summary_raw2
VO2 (%VO2max)	Jump Height (cm)										VO2 (ml/kg/min)	Jump Height (cm)										VCO2 (ml/kg/min)	Jump Height (cm)										HR (%Hrmax)	Jump Height (cm)										HR (b/min)	Jump Height (cm)
ID	30	35	40	45	50	55	60	65	70		ID	30	35	40	45	50	55	60	65	70		ID	30	35	40	45	50	55	60	65	70		ID	30	35	40	45	50	55	60	65	70		ID	30	35	40	45	50
P1	35.23	38.89	46.73	53.39	59.9	63.48	78.99				P1	14.21	15.69	18.85	21.54	24.17	25.61	31.87				P1	11.66	13.26	16.24	18.8	21.78	23.21	29.84				P1	51.1103	54.5559	58.5758	59.1501	70.0613	72.3583	87.2894				P1	89	95	102	103	122
P2	34.67	37.68	40.41	40.87	41.32	48.7	54.14	61.88	67.25		P2	17.4	18.91	20.28	20.51	20.74	24.44	27.17	31.06	33.75		P2	14.38	16.39	17.83	18.72	18.4	22.04	24.8	29.31	31.75		P2	52.07	54.494	56.0466	55.6368	54.7018	60.6522	69.7191		81.7641		P2	90.22	94.42	97.11	96.4	94.78
P3	34.38	41.75	45.82	52.88	58.1	72.93					P3	14.72	17.88	19.62	22.64	24.88	31.23					P3	14.38	17.64	20.84	23.5	25.94	33.1					P3											P3
P4	45.27	47.83	48.8	62.21	73.61	78.25					P4	19.48	20.58	21	26.77	31.67	33.67					P4	18.56	20.04	21.12	27.73	33.35	35.33					P4	64.6557	68.4444	70.3001	83.6046	94.2084	99.9632					P4	117.07	123.93	127.29	151.38	170.58
P5			34.53	43.49	44.29	50.79	53.29	56.91	57.28		P5			21.08	26.56	27.04	31.02	32.54	34.75	34.98		P5			18.4	23.33	24.28	29.26	30.49	31.23	31.61		P5											P5
P6			41.4	42.96	51.41	50.8	58.91	62.45	72.29		P6			26.8	27.81	33.29	32.89	38.14	40.43	46.8		P6			23.44	25.08	31.13	30.64	36.73	40.42	45.81		P6			64.2481	69.9733	74.8111	73.8664	83.1183	87.5553	88.3855		P6			112.22	122.22	130.67
P7	30.71	37.38	40.82	44.86	53.71	55.01	61.35	65.86			P7	14.36	17.49	19.09	20.98	25.13	25.73	28.7	30.81			P7	11.64	14.83	16.95	19.38	24.02	23.98	27.85	28.99			P7	52.2656	58.4793	61.5698	63.4339	68.8572	70.6504	78.1232	81.5625			P7	95.89	107.29	112.96	116.38	126.33
P8		43.91	51.27	56.77	63.34	68.36	70.98	79.3	84.92		P8		17.25	20.14	22.3	24.88	26.85	27.88	31.15	33.36		P8		14.79	18.12	21.4	24.18	25.62	27.73	32.12	35.17		P8		61.7427	68.7424	75.6829	81.7942	87.8032	91.3407	96.8005	100.58		P8		114.67	127.67	140.56	151.91
P9	33.77	35.8	41.55	47.07	50.09	53.6	57.31	61.62	69.9		P9	19.81	21	24.37	27.61	29.38	31.44	33.62	36.14	41		P9	16.45	17.71	20.67	23.96	25.74	28.63	30.49	33.93	38.57		P9	50.1456	51.8779	58.0094	60.7959	66.2036	71.1156	75.8624	84.8316	90.9061		P9	88	91.04	101.8	106.69	116.18
P10	27.11	28.59	33.04	34.77	39.39	43.63	50.88	53.01	67.21		P10	18.2	19.19	22.17	23.33	26.43	29.28	34.14	35.58	45.11		P10	15.19	16.37	19.57	21.35	23.31	27.14	33.37	35.32	45.83		P10	62.0592	60.6579	67.6184	70.1908		77.9408	85.5132	92.1053	101.316		P10	94.33	92.2	102.78	106.69
P11	35.24	39.85	45.33	48.14	52.13	56.62	65.58	75.04			P11	15.78	17.84	20.3	21.56	23.35	25.36	29.37	33.61			P11	13.29	16.49	18.93	20.77	22.59	25.41	30.12	33.58			P11	52.1819	55.2606	62.0651	63.537	67.7103	76.8979	87.0938	95.505			P11	96.78	102.49	115.11	117.84	125.58
P12	35.99	40.24	47.02	53.82	61.6	75.57	88.61				P12	11.76	13.15	15.37	17.59	20.13	24.7	28.96				P12	10.24	12.25	14.63	16.81	19.36	24.07	29.69				P12	55.4426	59.1441	62.4656	71.3455	79.9803	88.9827	97.7094				P12	90.47	96.51	101.93	116.42	130.51
P13		32.98	37.72	41.49	46.78	51.28	56.22	64.2			P13		18.5	21.15	23.27	26.24	28.76	31.53	36			P13		16.01	18.9	22.14	24.65	26.42	30.46	35.47			P13		55.2067	58.8436	64.0335	69.2011	75.2682	82.3855	86.7263			P13		98.82	105.33	114.62	123.87
P14	35.65	41.41	42.56	44.63	49.22	53.7	66.19				P14	14.2	16.5	16.95	17.78	19.61	21.39	26.37				P14	12.44	14.8	15.25	16.03	17.57	19.48	25.04				P14	53.3064	54.2752	57.3578	57.3798	60.1211	66.9358	75.5009				P14	96.84	98.6	104.2	104.24	109.22
P15	36.97	40.74	48.75	49.63	56.27	63.82	59.2				P15	21.28	23.45	28.06	28.56	32.38	36.73	34.07				P15	18.82	22	26.82	28.33	32.05	34.6	33.28				P15	52.987	57.8335	65.7459	70.0592	73.1143	77.5237	84.311				P15	99.38	108.47	123.31	131.4	137.13
P16	27.73	28.62	28.73	34.88	35.8	40.02	48.2	52.84	59.47		P16	20.21	20.86	20.93	25.42	26.09	29.16	35.13	38.51	43.34		P16	16.63	18.18	18.54	22.99	22.72	24.93	32.29	34.8	40.1		P16	48.7266	51.1716	53.3975	55.5333	58.0458	61.1148	67.2021	71.3221	75.4815		P16	86.69	91.04	95	98.8	103.27
P17	33.57	37.43	44.47	48.23	50.41	59.29	63.93	68.49			P17	15.51	17.29	20.55	22.29	23.29	27.4	29.54	31.64			P17	13.66	16.1	20.41	22.18	23.72	27.7	29.39	32.67			P17	51.1606	58.8541	65.8717	72.9677	77.9187	83.5455	89.192	93.144			P17	104.47	120.18	134.51	149	159.11
P18	39.63	45.66	50.86	62.19	65.16	73.04					P18	14.8	17.05	18.99	23.23	24.33	27.27					P18	14.43	17.22	19.49	23.51	25.2	29.42					P18	52.7509	57.4983	59.5679	67.2384	73.8825	80.6158					P18	94.56	103.07	106.78	120.53	132.44
P19	34.64	37.73	45.4	44.88	48.16	49.91	57.15	60.14			P19	19.42	21.15	25.45	25.16	27	27.97	32.04	33.71			P19	17.07	19.2	22.5	22.22	23.87	24.8	28.8	30.62			P19	45.2939	50.7553	60.7428	66.8561	71.3235	70.2173	78.4467	80.5255			P19	84.76	94.98	113.67	125.11	133.47
MISSING
DID NOT COMPLETE STAGE
[truncated: 64 more columns]

## Sheet: BLA
ID	REST	JUMP HEIGHT (cm)
		30	35	40	45	50	55	60	65	70
P1	1.53	1.45	1.6	2.03	2.4	2.78	3.31	4.93			Blood Lactate (mmol/L)		MISSING SAMPLE
P2	1.16	1.26	1.04	1.13	0.95	1.35	1.81	2.78	3.71	3.77			DID NOT COMPLETE STAGE
P3	1.69	2.35	2.59	3.71	4.51	5.46	6.81
P4	1.45	2.48	3.26	4.04	4.94	6.8	8.33
P5	1.85			2.21	2.5	2.57	3.99	4.75	7.17	6.03
P6	1.32			1.3	1.36	1.78	2.46	2.39	2.95	3.22
P7	0.91	1.02	1.1	1.17	1.82	2.58	3.12	3.98	4.82
P8	1.2		1.3	1.43	1.87	2.48	3.39	4.28	5.81	7.69
P9	1.04	1.41	1.2	1.38	1.83	3.08	3.51	4.95	5.36	6.28
P10	1.85	1.63	1.43	1.39	1.71	2.11	2.6	3.39	4.92	6.95
P11	2.59	1.49	1.57	2.64	2.69	3.42	4.16	5.74	7.23
P12	1.78	2.23	2.48	2.55	3.08	3.6	4.21	5.87
P13	1.79		1.59	2.34	2.51	3.05	3.96	4.48	6
P14	1.22	1.79	1.69	1.33	1.59		2.19	2.88
P15	1.41	1.71	2.12	3.49	3.83	5.36	5.45	5.45
P16	1.42	1.51	1.05	1.47	1.24	1.76	2.56	3.11	3.74	4.84
P17	1.55	1.66	3.34	3.09	3.87	4.83	5.12	6.02	7.83
P18	2.19	2.42	3.4	4.46	5.37	6.41	8.18
P19	1.81	1.72	1.63	2.55	1.65	2.55	2.42	2.91	3.29
AVG	1.56632	1.742	1.90529	2.30053	2.61684	3.44278	4.08316	4.24437	5.23583	5.54
SD	0.409393	0.439288	0.814656	1.04753	1.3075	1.63559	1.91849	1.21321	1.63001	1.65346
n	19	15	17	19	19	18	19	16	12	7
Stage Completion (%)	100	78.9474	89.4737	100	100	94.7368	100	84.2105	63.1579	36.8421
Final Stage BLA (mmol/L)
AVG	5.81053
SD	1.7133
MAX	8.33
MIN	2.88

## Sheet: GXT
Participant	Body mass (kg)	VO2max (ml/kg/min)	VCO2max (ml/kg/min)	HRmax (b/min)	VEmax (L/min)	RERmax	BFmax (per min)
1	64.6	40.3481	44.5301	174.133	100.555	1.10365	49.9856
2	69	50.1867	55.255	173.267	130.986	1.10265	42.4409
3	68.7	42.8189	51.1333	185.689	106.043	1.19785	37.4976
4	74.1	43.0293	46.6215	181.067	141.184	1.12747	72.5453
5	73.9	61.0667	70.4285	189.6	177.447	1.15067	62.7333
6	65.2	64.7443	71.1438	174.667	148.448	1.10894	56.1076
7	72	46.7797	57.4908	183.467	155.201	1.23094	56.1538
8	62.9	39.2821	43.6119	185.722	86.8495	1.11103	51.9687
9	77.8	58.6583	62.9563	175.489	183.816	1.0992	57.3417
10	60.6	67.1142	75.8365	152	167.731	1.13121	59.5198
11	59.6	44.7838	53.5529	185.467	111.305	1.20726	39.4998
12	59.4	32.6854	38.6774	163.178	85.477	1.1832	35.2616
13	76	56.0838	62.4281	179	149.804	1.11382	43.2856
14	92.9	39.8327	43.9219	181.667	162.452	1.13448	51.9624
15	77.1	57.5556	67.7129	187.556	191.84	1.19667	71.7778
16	66.5	72.875	76.5862	177.911	164.264	1.05475	50.7547
17	87.5	46.204	50.7785	204.2	198.799	1.14188	89.4787
18	100	37.343	41.6906	179.258	153.695	1.1206	47.7002
19	74.4	56.053	61.9887	187.133	142.493	1.10769	44.0416
AVG	72.7474	50.3918	56.6497	180.025	145.178	1.1381	53.6872
SD	11.0963	11.2606	12.0022	10.7964	34.0132	0.045393	13.5396
