# Supplementary material for: Jumping on the moon as a potential exercise countermeasure
Source: Exp Physiol. 2025 May 11:10.1113/EP092155. Online ahead of print. doi: 10.1113/EP092155 (PMC13394199; doi:10.1113/EP092155)
Supplement: Supplementary file 5 — Supplementary Material 4 [file EPH-9999-0-s002.xlsx]

## Sheet: Summary_Raw
P1	Jump Height (cm)	AVG Jump Height (cm)	SD Jump Height (SD)	AVG JumpFreq (n/min)	SD Jump Freq (n/min)	Breaking Phase Duration (s)	Propulsive Phase Duration (s)	SD.Breaking Phase Duration (s)	SD.Propulsive Phase Duration (s)	Relative Mean Breaking Force (%bw)	Relative Mean Propulsive Force (%bw)	SD.Relative Mean Breaking Force (%bw)	SD.Relative Mean Propulsive Force (%bw)	Minimum CoM Displacement (cm)	SD.Minimum CoM Displacement (cm)	Peak vGRF (% Earth bw)	SD.Peak vGRF (% Earth bw)	Contact Time (s)	SD.Contact Time (s)	Flight Time (s)	SD.Flight Time (s)
	30	31.3413	1.47574	48.8336	0.982103	0.147331	0.142131	0.039836	0.0148805	107.492	99.5195	13.6792	9.35222	-10.4352	1.31417	205.286	18.7339	0.289462	0.0478112	0.934056	0.0722493
	35	34.8863	2.03104	47.2841	1.23013	0.144101	0.133655	0.0176592	0.0157903	113.835	110.495	12.4064	10.8255	-11.6402	1.41609	214.011	23.9898	0.277756	0.0307681	0.988544	0.0296985
	40	41.1592	1.90421	44.1056	0.870282	0.160102	0.142696	0.0169101	0.0114198	110.733	114.198	11.0634	8.57739	-15.2325	1.39243	200.034	20.4631	0.302798	0.0255875	1.05268	0.0242376
	45	45.8909	1.8772	42.657	1.15293	0.167811	0.148072	0.0213791	0.0175782	111.397	117.102	13.3961	10.2763	-17.0534	1.96011	202.37	28.2225	0.315883	0.0377361	1.08065	0.0201319
	50	50.9057	1.99425	42.8266	0.987365	0.145389	0.132433	0.0162927	0.0109872	138.233	137.049	16.2028	10.303	-16.0584	1.70276	253.15	26.7185	0.277822	0.0231768	1.11985	0.0254878
	55	54.5557	1.88534	41.3835	1.16903	0.15708	0.145191	0.0197559	0.0162926	137.958	134.512	18.7018	14.0813	-19.21	2.28359	247.033	36.8526	0.30227	0.0315858	1.13115	0.0367323
	60	59.0315	2.46737	41.0007	1.29806	0.143925	0.130824	0.015541	0.014196	156.258	156.276	18.8878	15.7182	-19.7309	2.06857	279.55	35.8699	0.27475	0.0260121	1.16459	0.0545791
P2	Jump Height (cm)	AVG Jump Height (cm)	SD Jump Height (SD)	AVG JumpFreq (n/min)	SD Jump Freq (n/min)	Breaking Phase Duration (s)	Propulsive Phase Duration (s)	SD.Breaking Phase Duration (s)	SD.Propulsive Phase Duration (s)	Relative Mean Breaking Force (%bw)	Relative Mean Propulsive Force (%bw)	SD.Relative Mean Breaking Force (%bw)	SD.Relative Mean Propulsive Force (%bw)	Minimum CoM Displacement (cm)	SD.Minimum CoM Displacement (cm)	Peak vGRF (% Earth bw)	SD.Peak vGRF (% Earth bw)	Contact Time (s)	SD.Contact Time (s)	Flight Time (s)	SD.Flight Time (s)
	30	29.9794	1.82353	41.927	1.00606	0.261771	0.210472	0.0201674	0.0202007	45.4563	56.62	4.98987	5.72299	-18.672	1.61449	77.3455	7.45897	0.472243	0.0247479	1.01535	0.0255547
	35	35.7451	1.85463	39.7964	0.829893	0.272214	0.223237	0.0251556	0.0223959	46.0313	57.9876	4.47073	5.66722	-21.7261	1.52189	76.8067	6.58145	0.495451	0.0286578	1.06291	0.028442
	40	40.9844	2.14598	37.9006	0.767842	0.260748	0.223319	0.0231134	0.0206592	55.3462	67.2003	4.6592	4.45633	-23.4196	1.73601	88.344	6.30039	0.484067	0.0235692	1.10634	0.0298301
	45	45.1458	2.32625	37.2671	0.666253	0.273378	0.227613	0.0177739	0.0170175	57.4578	68.8648	4.37614	5.30129	-25.2315	1.4829	90.252	6.6898	0.500992	0.0241439	1.14448	0.031172
	50	50.2216	2.78536	36.0655	0.7371	0.25989	0.218784	0.0159098	0.0164615	65.5829	77.7802	5.18661	6.18346	-25.8315	1.5473	101.761	8.48048	0.478674	0.023737	1.15876	0.0383934
	55	54.6894	2.33975	36.0974	0.768982	0.235097	0.2087	0.0226656	0.014802	80.9558	93.1514	11.505	9.41076	-27.1581	1.11525	123.92	15.5729	0.443797	0.0323249	1.18969	0.0519895
	60	60.7681	2.64914	35.8966	0.844069	0.25009	0.223697	0.0260727	0.0241729	82.6035	91.9108	13.2186	11.188	-30.6025	1.8272	121.705	18.5148	0.473787	0.0392622	1.24299	0.0581576
	65	65.0601	3.5072	34.2846	1.09472	0.22829	0.206922	0.0282111	0.0129269	103.543	110.236	10.6906	7.87275	-25.2185	1.59298	148.246	11.9742	0.435212	0.0319826	1.21047	0.0674481
	70	71.5763	2.3732	35.9426	0.795756	0.26049	0.24731	0.0338363	0.0371835	93.6459	97.8569	13.1896	15.2869	-28.3719	3.16689	132.343	20.0388	0.5078	0.0651378	1.24158	0.0461425
P3	Jump Height (cm)	AVG Jump Height (cm)	SD Jump Height (SD)	AVG JumpFreq (n/min)	SD Jump Freq (n/min)	Breaking Phase Duration (s)	Propulsive Phase Duration (s)	SD.Breaking Phase Duration (s)	SD.Propulsive Phase Duration (s)	Relative Mean Breaking Force (%bw)	Relative Mean Propulsive Force (%bw)	SD.Relative Mean Breaking Force (%bw)	SD.Relative Mean Propulsive Force (%bw)	Minimum CoM Displacement (cm)	SD.Minimum CoM Displacement (cm)	Peak vGRF (% Earth bw)	SD.Peak vGRF (% Earth bw)	Contact Time (s)	SD.Contact Time (s)	Flight Time (s)	SD.Flight Time (s)
	30	31.1929	2.15839	38.43	1.02441	0.354364	0.326012	0.0186095	0.0204178	32.3813	35.2996	4.01504	4.10759	-17.8912	1.83726	59.6563	7.95405	0.680376	0.033494	0.866284	0.0295485
	35	36.8973	2.04304	37.576	1.10323	0.345305	0.303515	0.0263867	0.0230152	33.9704	39.227	4.40699	4.20641	-20.0772	1.71322	62.515	7.38612	0.648821	0.0428605	0.934347	0.032467
	40	41.491	2.36567	36.5877	0.905739	0.345023	0.300849	0.0215784	0.0234369	37.3585	42.6176	3.47702	3.99465	-21.81	1.8276	69.8602	7.82389	0.645871	0.0361464	0.984603	0.0248299
	45	46.7217	2.80069	35.7844	1.35496	0.344918	0.304922	0.0252202	0.0200176	45.3924	51.0399	5.1837	4.90529	-23.5679	2.4279	77.5815	10.5988	0.649839	0.0353386	1.01619	0.0501507
	50	51.8844	2.66969	35.1546	0.695718	0.340926	0.301305	0.0279583	0.0185884	48.4969	55.1513	5.81673	6.38364	-25.799	2.33234	79.6548	10.452	0.642231	0.0359844	1.05418	0.0538643
	55	56.3153	3.54562	33.8051	1.96448	0.349829	0.31648	0.0348541	0.0365554	53.5946	59.6174	6.88375	8.03541	-28.7494	3.04149	86.3748	12.2894	0.66631	0.0542618	1.09454	0.0623744
				t
P4	Jump Height (cm)	AVG Jump Height (cm)	SD Jump Height (SD)	AVG JumpFreq (n/min)	SD Jump Freq (n/min)	Breaking Phase Duration (s)	Propulsive Phase Duration (s)	SD.Breaking Phase Duration (s)	SD.Propulsive Phase Duration (s)	Relative Mean Breaking Force (%bw)	Relative Mean Propulsive Force (%bw)	SD.Relative Mean Breaking Force (%bw)	SD.Relative Mean Propulsive Force (%bw)	Minimum CoM Displacement (cm)	SD.Minimum CoM Displacement (cm)	Peak vGRF (% Earth bw)	SD.Peak vGRF (% Earth bw)	Contact Time (s)	SD.Contact Time (s)	Flight Time (s)	SD.Flight Time (s)
	30	31.9887	2.27787	32.7351	1.16666	0.475553	0.410622	0.037043	0.0299229	32.2182	38.9443	3.05575	3.85303	-37.6224	4.00218	56.0051	5.51529	0.886175	0.0536089	0.913917	0.0405391
	35	37.8737	2.97956	31.5093	0.582005	0.49634	0.413004	0.0218012	0.0189611	31.2553	40.0003	2.11028	3.06121	-44.7988	2.88544	61.6162	6.18292	0.909344	0.0298548	0.944432	0.0365959
	40	41.7306	2.41707	31.45	0.519705	0.465733	0.410356	0.0249023	0.017523	31.809	37.5158	1.74457	3.11488	-44.9792	2.06319	58.1842	5.09125	0.876089	0.034499	0.997382	0.0250488
	45	46.2974	1.99336	31.5673	0.425409	0.421781	0.403835	0.0257146	0.0152016	37.8996	40.7687	2.63089	3.31737	-46.3621	1.80761	67.0304	6.2254	0.825616	0.0303276	1.05825	0.0312898
	50	51.9018	2.53514	31.5652	0.44782	0.40059	0.397732	0.0229305	0.0144526	44.3265	46.0321	4.02368	3.04182	-46.0272	1.58154	73.7279	5.96462	0.798321	0.0294662	1.10417	0.0314556
	55	55.8245	3.36978	30.0967	1.79181	0.420219	0.426833	0.0357961	0.0289326	44.4942	45.8986	4.66823	4.73669	-51.9234	3.58117	80.3732	8.76268	0.847053	0.053272	1.14209	0.0417449
P5	Jump Height (cm)	AVG Jump Height (cm)	SD Jump Height (SD)	AVG JumpFreq (n/min)	SD Jump Freq (n/min)	Breaking Phase Duration (s)	Propulsive Phase Duration (s)	SD.Breaking Phase Duration (s)	SD.Propulsive Phase Duration (s)	Relative Mean Breaking Force (%bw)	Relative Mean Propulsive Force (%bw)	SD.Relative Mean Breaking Force (%bw)	SD.Relative Mean Propulsive Force (%bw)	Minimum CoM Displacement (cm)	SD.Minimum CoM Displacement (cm)	Peak vGRF (% Earth bw)	SD.Peak vGRF (% Earth bw)	Contact Time (s)	SD.Contact Time (s)	Flight Time (s)	SD.Flight Time (s)
	40	43.2933	2.99981	32.7273	1.17043	0.410272	0.396109	0.0400431	0.0304727	41.5477	43.8195	5.80634	5.96558	-32.2425	2.57331	58.115	8.65802	0.806381	0.0610195	1.02715	0.0539165
	45	48.8128	2.14388	35.9298	1.63485	0.315137	0.284389	0.0298894	0.0524234	65.8217	71.6415	9.4026	12.5292	-25.6355	3.61199	95.9559	17.5108	0.599526	0.0736564	1.06967	0.0210887
	50	53.3472	2.68124	38.1213	1.45364	0.267351	0.2247	0.0282664	0.0272688	74.4515	83.051	8.87248	9.92941	-19.9262	3.01672	120.625	17.4822	0.492051	0.0452644	1.08022	0.0355311
	55	58.7168	2.8811	34.6207	0.934707	0.315501	0.285451	0.0282833	0.0372392	66.3459	75.1699	6.40574	8.39064	-26.5497	2.92848	105.496	11.3027	0.600952	0.0468714	1.12749	0.0448277
	60	63.4112	3.76942	32.5466	1.80937	0.345442	0.302188	0.0428437	0.0456872	55.2574	66.3856	10.7224	11.6986	-33.4321	5.53624	93.004	16.5197	0.64763	0.080687	1.17974	0.0301794
	65	69.8021	2.56991	31.4367	0.791507	0.353484	0.314927	0.0405174	0.0272817	52.2034	62.0119	8.58573	8.53473	-39.6662	3.97619	89.2691	10.1812	0.668411	0.0476988	1.21946	0.0656926
	70	72.4591	2.65196	30.994	2.32197	0.357814	0.312261	0.0275832	0.0224698	49.8465	61.1619	7.82678	6.93617	-39.7255	2.26793	88.4672	8.73372	0.670076	0.0307411	1.23399	0.0331724
P6	Jump Height (cm)	AVG Jump Height (cm)	SD Jump Height (SD)	AVG JumpFreq (n/min)	SD Jump Freq (n/min)	Breaking Phase Duration (s)	Propulsive Phase Duration (s)	SD.Breaking Phase Duration (s)	SD.Propulsive Phase Duration (s)	Relative Mean Breaking Force (%bw)	Relative Mean Propulsive Force (%bw)	SD.Relative Mean Breaking Force (%bw)	SD.Relative Mean Propulsive Force (%bw)	Minimum CoM Displacement (cm)	SD.Minimum CoM Displacement (cm)	Peak vGRF (% Earth bw)	SD.Peak vGRF (% Earth bw)	Contact Time (s)	SD.Contact Time (s)	Flight Time (s)	SD.Flight Time (s)
	40	39.4346	4.82188	38.3397	4.4937	0.294062	0.262451	0.035267	0.025232	62.8284	69.8004	9.87486	6.77656	-24.5669	1.99311	96.2187	9.32093	0.556513	0.0547742	0.964271	0.054772
	45	47.5343	3.28615	36.7928	1.0829	0.300086	0.287503	0.0248348	0.0250842	62.1521	66.944	7.22257	6.09241	-29.004	2.05452	90.9874	9.02764	0.587589	0.0432947	1.03553	0.0309483
	50	52.0805	3.69175	35.1866	0.879005	0.321044	0.307668	0.0236812	0.0200966	59.557	64.3096	4.96115	6.38108	-32.2002	2.32283	86.2627	9.40109	0.628712	0.0326989	1.07036	0.0329003
	55	54.1341	3.5654	34.7643	0.933232	0.324365	0.306045	0.0228738	0.0278232	73.5482	79.4136	6.06148	6.18424	-37.556	3.10009	107.036	8.50031	0.63041	0.0411487	1.08403	0.032456
	60	59.142	4.1557	33.2124	0.825386	0.342382	0.335646	0.0220531	0.0247345	71.3264	75.926	5.89329	5.6006	-42.8192	3.07316	104.363	9.57794	0.678028	0.0370072	1.11774	0.036024
	65	62.8279	3.78122	32.3997	0.620341	0.35183	0.350439	0.0214466	0.0228144	72.3845	75.9848	5.82884	6.09674	-45.1825	2.42173	109.058	10.3909	0.702269	0.0342748	1.1431	0.0347864
	70	65.9027	5.58737	31.8169	0.676926	0.357762	0.363894	0.0195286	0.018533	71.203	73.2301	5.62092	6.08983	-46.0656	2.37243	107.147	9.48836	0.721656	0.0259843	1.15812	0.04244
P7	Jump Height (cm)	AVG Jump Height (cm)	SD Jump Height (SD)	AVG JumpFreq (n/min)	SD Jump Freq (n/min)	Breaking Phase Duration (s)	Propulsive Phase Duration (s)	SD.Breaking Phase Duration (s)	SD.Propulsive Phase Duration (s)	Relative Mean Breaking Force (%bw)	Relative Mean Propulsive Force (%bw)	SD.Relative Mean Breaking Force (%bw)	SD.Relative Mean Propulsive Force (%bw)	Minimum CoM Displacement (cm)	SD.Minimum CoM Displacement (cm)	Peak vGRF (% Earth bw)	SD.Peak vGRF (% Earth bw)	Contact Time (s)	SD.Contact Time (s)	Flight Time (s)	SD.Flight Time (s)
	30	30.4167	2.11126	31.9173	1.6868	0.548098	0.451072	0.0482737	0.0412523	20.5975	27.26	4.65353	5.4331	-29.9934	5.09008	34.8344	7.20978	0.999169	0.0848194	0.821798	0.0389516
	35	35.5447	2.31018	35.4211	1.48207	0.381666	0.338064	0.036355	0.0298331	33.4321	40.1712	4.23797	5.08509	-26.6119	2.89277	56.8084	6.36036	0.71973	0.0599279	0.9384	0.0341299
	40	40.6137	2.4885	35.9259	1.1919	0.348051	0.311342	0.0259401	0.0278763	40.7326	47.3604	4.34021	5.04135	-26.1273	2.43623	64.5407	6.08304	0.659393	0.0437935	0.972617	0.0317888
	45	45.5064	1.90323	34.1145	1.23138	0.366166	0.342389	0.0355873	0.033669	39.1619	44.5795	4.71135	5.20046	-30.3843	3.37263	60.3214	6.72069	0.708555	0.0519318	1.02376	0.0393013
	50	50.9498	2.73369	35.0363	1.30023	0.330386	0.328596	0.02878	0.0475042	46.8302	48.4826	5.54203	6.73868	-27.4115	3.39176	70.1329	8.26673	0.658981	0.0653267	1.06247	0.0289497
	55	55.8079	2.3933	33.0667	1.09025	0.369027	0.364827	0.0278967	0.0323381	41.7407	44.6427	5.4681	5.2926	-31.4366	3.58804	63.5782	9.20388	0.733854	0.0500429	1.08202	0.0340325
	60	61.1528	2.45139	33.3099	1.08946	0.354974	0.342961	0.0289422	0.0361306	50.5543	53.3493	5.87904	6.71027	-31.1628	3.67085	76.0111	9.81067	0.697935	0.0557818	1.10854	0.0289144
	65	66.7329	2.40749	31.4733	1.20108	0.395891	0.379566	0.0412225	0.0478315	49.0524	53.0093	6.63403	7.00656	-35.7705	4.49009	80.0585	13.3465	0.775457	0.0722956	1.13354	0.0534773
P8	Jump Height (cm)	AVG Jump Height (cm)	SD Jump Height (SD)	AVG JumpFreq (n/min)	SD Jump Freq (n/min)	Breaking Phase Duration (s)	Propulsive Phase Duration (s)	SD.Breaking Phase Duration (s)	SD.Propulsive Phase Duration (s)	Relative Mean Breaking Force (%bw)	Relative Mean Propulsive Force (%bw)	SD.Relative Mean Breaking Force (%bw)	SD.Relative Mean Propulsive Force (%bw)	Minimum CoM Displacement (cm)	SD.Minimum CoM Displacement (cm)	Peak vGRF (% Earth bw)	SD.Peak vGRF (% Earth bw)	Contact Time (s)	SD.Contact Time (s)	Flight Time (s)	SD.Flight Time (s)
	35	36.1416	1.58364	43.5933	0.617575	0.203794	0.169117	0.00826136	0.00902519	78.3117	91.0269	3.85496	5.93337	-15.6036	1.12182	140.361	8.0944	0.372912	0.0154248	0.978722	0.016084
	40	41.3133	1.71731	41.0421	0.665554	0.212729	0.194148	0.0138148	0.0140422	76.6265	85.2604	4.64621	6.08964	-19.6922	1.2402	132.143	9.90181	0.406877	0.0186122	1.04233	0.0197285
	45	46.2941	1.88919	39.2325	0.565188	0.224642	0.208735	0.0113023	0.0124753	79.6185	89.1544	5.17731	5.77246	-22.2672	1.25554	130.26	10.4603	0.433378	0.0189125	1.08626	0.019794
	50	50.475	1.94408	37.8939	0.703354	0.235683	0.224741	0.0158852	0.0166356	80.2194	88.6189	6.22434	7.77773	-24.4303	1.62264	124.361	12.4325	0.460423	0.026734	1.11742	0.0220918
	55	55.183	2.34122	36.3897	0.76429	0.250699	0.246908	0.0163485	0.020479	80.954	87.4181	5.25948	7.58124	-27.9659	2.28911	119.393	10.1781	0.497606	0.0283651	1.15126	0.0218127
	60	59.541	2.3431	34.883	1.52837	0.268975	0.270108	0.0375849	0.0378183	80.5498	83.7552	11.5173	12.9529	-31.7393	4.69913	117.905	16.2354	0.539083	0.0730886	1.18635	0.0213511
	65	64.7469	1.85079	33.525	1.59826	0.288144	0.289735	0.0381009	0.0393579	79.3718	83.2167	13.5006	14.0233	-36.1419	5.21859	117.296	16.4988	0.57788	0.0746056	1.21499	0.0238803
	70	69.656	1.98133	31.3936	1.2177	0.302375	0.348366	0.0446674	0.0608021	68.2145	76.8687	13.6298	9.93474	-42.9197	3.26663	126.064	8.21481	0.650742	0.058446	1.24793	0.0426757
P9	Jump Height (cm)	AVG Jump Height (cm)	SD Jump Height (SD)	AVG JumpFreq (n/min)	SD Jump Freq (n/min)	Breaking Phase Duration (s)	Propulsive Phase Duration (s)	SD.Breaking Phase Duration (s)	SD.Propulsive Phase Duration (s)	Relative Mean Breaking Force (%bw)	Relative Mean Propulsive Force (%bw)	SD.Relative Mean Breaking Force (%bw)	SD.Relative Mean Propulsive Force (%bw)	Minimum CoM Displacement (cm)	SD.Minimum CoM Displacement (cm)	Peak vGRF (% Earth bw)	SD.Peak vGRF (% Earth bw)	Contact Time (s)	SD.Contact Time (s)	Flight Time (s)	SD.Flight Time (s)
	30	29.6412	2.01476	37.0973	1.47028	0.352276	0.336215	0.0289243	0.0287115	50.3015	53.4818	3.47195	3.93683	-29.0691	3.41627	80.4391	5.25192	0.688492	0.050436	0.922379	0.0338963
	35	34.8685	1.92254	36.7781	1.1934	0.329117	0.311536	0.0240034	0.0244359	54.748	56.4313	4.47703	4.5172	-30.6929	2.84923	86.4567	5.90812	0.640653	0.0439794	0.988722	0.026121
	40	40.019	2.07872	36.6307	1.09231	0.317355	0.294283	0.0251372	0.0224862	58.4316	59.1853	5.39335	5.49486	-30.7175	2.59173	90.9082	7.44194	0.611639	0.0454064	1.02795	0.0260424
	45	45.7419	2.30785	34.9801	0.803709	0.32576	0.303653	0.0167176	0.0176433	62.7527	63.7117	4.09363	4.92292	-34.6794	2.23682	95.0557	5.50958	0.629412	0.0315556	1.07978	0.0282387
	50	51.4123	2.3404	33.4126	0.863368	0.344136	0.327055	0.0184035	0.0235012	65.2496	67.1981	4.39225	4.7644	-38.9538	2.5723	99.4882	5.19064	0.671192	0.0375162	1.1236	0.0278441
	55	57.2756	2.26144	32.0325	0.501631	0.353673	0.355161	0.0137012	0.0236988	67.2499	67.717	4.32498	5.26471	-43.3227	1.62202	105.632	6.77259	0.708835	0.0295764	1.17295	0.024405
	60	60.9281	2.61514	31.5975	0.481047	0.357911	0.355734	0.016658	0.0189625	66.84	68.1034	4.28236	4.64111	-44.0835	1.34668	103.861	7.30428	0.713645	0.0279667	1.18721	0.0277885
	65	66.5113	2.88553	31.375	0.347581	0.351676	0.33686	0.0132912	0.0144476	74.23	72.4131	4.63249	4.25589	-46.7542	1.56016	117.383	8.10744	0.688536	0.019641	1.22344	0.030609
	70	73.3105	2.47899	31.1579	0.308579	0.337217	0.340046	0.0156386	0.0234369	83.8362	79.1564	5.74465	5.31168	-48.3803	1.28571	138.437	11.9708	0.677263	0.0262351	1.25136	0.0255748
P10	Jump Height (cm)	AVG Jump Height (cm)	SD Jump Height (SD)	AVG JumpFreq (n/min)	SD Jump Freq (n/min)	Breaking Phase Duration (s)	Propulsive Phase Duration (s)	SD.Breaking Phase Duration (s)	SD.Propulsive Phase Duration (s)	Relative Mean Breaking Force (%bw)	Relative Mean Propulsive Force (%bw)	SD.Relative Mean Breaking Force (%bw)	SD.Relative Mean Propulsive Force (%bw)	Minimum CoM Displacement (cm)	SD.Minimum CoM Displacement (cm)	Peak vGRF (% Earth bw)	SD.Peak vGRF (% Earth bw)	Contact Time (s)	SD.Contact Time (s)	Flight Time (s)	SD.Flight Time (s)
	30	31.2893	2.12646	38.6653	1.88854	0.359653	0.270634	0.0360837	0.0382666	35.7784	49.3498	6.37523	8.65715	-22.3863	2.86189	65.2445	12.8559	0.630287	0.0717916	0.872975	0.0279579
	35	37.1226	2.12725	35.8715	2.05929	0.388709	0.333373	0.0453522	0.0478734	49.9205	55.5966	5.77039	6.77589	-28.6721	4.13258	76.0652	10.3366	0.722082	0.090828	0.945851	0.0289555
	40	42.1803	2.63322	31.7604	0.873501	0.468078	0.404854	0.0320226	0.0281714	41.3903	45.545	4.40197	6.45001	-38.5385	2.29535	65.372	7.61024	0.872932	0.0533564	1.01108	0.0391202
	45	47.3716	2.0544	31.639	0.886968	0.442863	0.396912	0.0267142	0.0291914	48.3427	51.069	3.02243	4.71264	-40.4912	2.23728	74.9404	6.26541	0.839775	0.0523344	1.05298	0.0283991
	50	52.1814	2.64745	31.1213	0.827723	0.446135	0.396674	0.0242386	0.0296459	51.5767	52.753	4.65619	5.53443	-40.6636	2.77729	78.6225	11.1272	0.842809	0.049807	1.07928	0.0254244
	55	56.8186	2.50443	32.1904	0.662232	0.395414	0.342262	0.022541	0.0218469	66.6778	67.0128	6.75376	6.56487	-39.544	1.86708	105.538	13.6165	0.737677	0.0384698	1.11805	0.0279949
	60	61.5865	2.87667	31.7135	1.46866	0.387124	0.343921	0.0285762	0.0290544	74.7343	75.4961	6.63472	6.94913	-40.3677	2.75823	115.941	13.532	0.731045	0.0441182	1.14477	0.0255741
	65	66.3893	2.68942	30.4339	0.554302	0.424947	0.363207	0.0422748	0.042996	71.8046	69.4418	5.80459	7.01644	-42.354	2.3368	107.472	8.86332	0.788153	0.0368608	1.18529	0.0249124
	70	71.311	3.05262	30.6109	0.612269	0.409596	0.350846	0.0492602	0.0528433	79.2038	74.3658	7.37316	7.80871	-42.5661	2.63966	122.874	13.0088	0.760442	0.037288	1.19419	0.0322115
P11	Jump Height (cm)	AVG Jump Height (cm)	SD Jump Height (SD)	AVG JumpFreq (n/min)	SD Jump Freq (n/min)	Breaking Phase Duration (s)	Propulsive Phase Duration (s)	SD.Breaking Phase Duration (s)	SD.Propulsive Phase Duration (s)	Relative Mean Breaking Force (%bw)	Relative Mean Propulsive Force (%bw)	SD.Relative Mean Breaking Force (%bw)	SD.Relative Mean Propulsive Force (%bw)	Minimum CoM Displacement (cm)	SD.Minimum CoM Displacement (cm)	Peak vGRF (% Earth bw)	SD.Peak vGRF (% Earth bw)	Contact Time (s)	SD.Contact Time (s)	Flight Time (s)	SD.Flight Time (s)
	30	26.783	2.06855	41.3104	0.974415	0.356466	0.285504	0.0191953	0.0221394	47.219	53.2831	3.19671	4.6243	-15.7289	1.58374	74.3692	6.34575	0.64197	0.0266447	0.780527	0.0345735
	35	33.8917	2.25074	40.4028	0.964756	0.321234	0.262679	0.0241927	0.0212817	50.9359	58.2974	5.31813	6.3065	-16.4075	1.7891	83.0581	8.76549	0.583913	0.03352	0.880738	0.0302558
	40	38.7201	2.47262	38.2235	1.42738	0.336788	0.282315	0.0334635	0.0310587	42.0281	50.6099	7.24046	8.10914	-19.6128	2.6656	71.1118	13.0414	0.619103	0.0577395	0.928409	0.0257791
	45	43.3245	2.24757	36.9781	0.584561	0.344618	0.30148	0.0189441	0.0213772	41.8031	49.8612	3.02607	4.28253	-21.3384	1.44134	69.0559	6.72299	0.646099	0.0257677	0.959435	0.0262203
	50	48.7869	2.28156	36.3839	0.642093	0.330984	0.289247	0.0187861	0.0180727	45.7955	54.9227	3.5733	4.2554	-23.7205	1.9509	76.6901	7.34244	0.620232	0.023813	1.00943	0.0229281
	55	52.8034	2.66913	35.8626	0.575339	0.320579	0.282861	0.0210284	0.0195389	44.4112	52.9976	5.15716	5.75696	-25.1932	1.70119	75.8357	9.32586	0.60344	0.0286134	1.05157	0.0295403
	60	57.969	2.87401	35.2859	0.927598	0.317104	0.28048	0.0200286	0.0202975	45.4692	53.4482	4.95639	6.07411	-26.7436	2.405	74.2176	10.7131	0.597584	0.0337508	1.09286	0.0257685
	65	62.5976	3.25239	35.8314	0.824925	0.291536	0.267617	0.0230755	0.0224096	54.004	60.5715	7.01719	7.40147	-24.9663	2.19747	84.2813	12.2744	0.559153	0.0361355	1.11738	0.0283029
P12	Jump Height (cm)	AVG Jump Height (cm)	SD Jump Height (SD)	AVG JumpFreq (n/min)	SD Jump Freq (n/min)	Breaking Phase Duration (s)	Propulsive Phase Duration (s)	SD.Breaking Phase Duration (s)	SD.Propulsive Phase Duration (s)	Relative Mean Breaking Force (%bw)	Relative Mean Propulsive Force (%bw)	SD.Relative Mean Breaking Force (%bw)	SD.Relative Mean Propulsive Force (%bw)	Minimum CoM Displacement (cm)	SD.Minimum CoM Displacement (cm)	Peak vGRF (% Earth bw)	SD.Peak vGRF (% Earth bw)	Contact Time (s)	SD.Contact Time (s)	Flight Time (s)	SD.Flight Time (s)
	30	30.8937	2.47177	31.7828	1.7254	0.502679	0.453318	0.040779	0.0439968	29.1408	33.2877	3.1031	4.10214	-33.2615	2.63101	45.7248	5.56681	0.955997	0.0735195	0.907545	0.0401039
	35	37.5584	2.29276	32.7614	0.946571	0.460647	0.404349	0.0370317	0.0243575	35.9526	43.157	3.01223	3.19522	-33.1768	2.397	62.4959	4.82337	0.864996	0.0520133	0.942169	0.0442679
	40	42.2916	2.48776	33.4269	0.656052	0.404596	0.37232	0.0219445	0.0190894	45.2224	51.6423	2.23283	2.81505	-33.0166	1.90578	75.5489	4.08092	0.776916	0.0331845	0.997293	0.0272699
	45	47.1666	1.94906	33.2737	0.780542	0.386863	0.370954	0.0263825	0.0213888	48.0493	54.033	3.08187	3.16635	-33.3238	2.51985	74.6889	5.59241	0.757817	0.0398248	1.02283	0.0154117
	50	52.4656	1.9377	32.5355	0.69587	0.38848	0.368623	0.0196529	0.0239494	48.1487	52.0262	3.70024	3.71198	-34.8862	2.36124	74.9161	5.70296	0.757103	0.0383014	1.06336	0.0212399
	55	56.0377	2.39401	31.6636	0.560341	0.387704	0.361313	0.0187569	0.0280142	48.8311	49.8623	4.04501	3.88008	-39.0176	2.46158	80.1389	7.45777	0.749017	0.0384222	1.13498	0.041569
	60	59.7539	2.25778	31.8623	0.627432	0.368992	0.340162	0.0239273	0.0228703	51.5973	50.0945	5.6412	3.73042	-36.4907	2.09292	81.3096	8.01956	0.709154	0.032499	1.15981	0.0331866
P13	Jump Height (cm)	AVG Jump Height (cm)	SD Jump Height (SD)	AVG JumpFreq (n/min)	SD Jump Freq (n/min)	Breaking Phase Duration (s)	Propulsive Phase Duration (s)	SD.Breaking Phase Duration (s)	SD.Propulsive Phase Duration (s)	Relative Mean Breaking Force (%bw)	Relative Mean Propulsive Force (%bw)	SD.Relative Mean Breaking Force (%bw)	SD.Relative Mean Propulsive Force (%bw)	Minimum CoM Displacement (cm)	SD.Minimum CoM Displacement (cm)	Peak vGRF (% Earth bw)	SD.Peak vGRF (% Earth bw)	Contact Time (s)	SD.Contact Time (s)	Flight Time (s)	SD.Flight Time (s)
	35	37.4626	2.97627	36.5175	1.07359	0.355664	0.312379	0.0286056	0.036045	46.1682	55.0075	7.9249	9.30229	-24.0458	2.74691	79.4507	15.6413	0.668043	0.0495731	0.955256	0.0330938
	40	41.9399	3.4967	35.5697	1.08114	0.355214	0.32846	0.0334495	0.0420004	40.3555	49.0197	6.6092	7.83676	-26.9853	3.27462	69.3676	12.176	0.683674	0.0545914	0.987969	0.03499
	45	46.006	2.73827	34.2699	0.910511	0.367441	0.344201	0.0336912	0.0382221	40.8005	48.3259	5.03924	5.99791	-29.4337	2.85075	72.0072	10.7095	0.711643	0.0493592	1.02242	0.0479653
	50	51.4979	3.42031	34.2619	0.895362	0.349527	0.320779	0.0374843	0.0418895	53.4786	62.6602	8.53933	10.3244	-30.231	2.34217	92.2542	16.8712	0.670306	0.0588654	1.07002	0.0539282
	55	56.2307	3.02565	34.7192	1.19069	0.319566	0.285564	0.0306866	0.0474462	67.7664	78.1468	8.14814	10.7603	-29.8451	3.06947	116.373	17.6069	0.605129	0.0636592	1.11423	0.038159
	60	60.8896	3.11223	33.8671	0.902953	0.32441	0.293162	0.0257927	0.0345612	72.2385	83.5693	7.20543	9.0988	-31.7765	3.09953	131.902	18.9919	0.617572	0.0468464	1.14705	0.0392154
	65	64.8079	3.82241	32.0616	2.75719	0.350664	0.323252	0.0401417	0.0386102	67.9871	79.7506	8.24288	9.31374	-35.7047	4.3472	129.212	18.5353	0.673916	0.0626408	1.17708	0.076203
P14	Jump Height (cm)	AVG Jump Height (cm)	SD Jump Height (SD)	AVG JumpFreq (n/min)	SD Jump Freq (n/min)	Breaking Phase Duration (s)	Propulsive Phase Duration (s)	SD.Breaking Phase Duration (s)	SD.Propulsive Phase Duration (s)	Relative Mean Breaking Force (%bw)	Relative Mean Propulsive Force (%bw)	SD.Relative Mean Breaking Force (%bw)	SD.Relative Mean Propulsive Force (%bw)	Minimum CoM Displacement (cm)	SD.Minimum CoM Displacement (cm)	Peak vGRF (% Earth bw)	SD.Peak vGRF (% Earth bw)	Contact Time (s)	SD.Contact Time (s)	Flight Time (s)	SD.Flight Time (s)
	30	30.3052	2.29657	49.4502	1.4416	0.148088	0.120604	0.0201555	0.018044	99.9288	101.705	15.4436	14.755	-7.93668	1.04483	179.264	28.1797	0.268692	0.0352084	0.943349	0.0316757
	35	36.0543	2.29467	45.1116	1.57838	0.179917	0.151888	0.0252471	0.0279901	91.4714	92.2924	17.5289	14.4408	-12.4243	1.75856	159.813	32.5167	0.331804	0.0482688	1.00964	0.0316646
	40	40.9826	2.90609	43.4829	1.39993	0.180706	0.155671	0.0195486	0.0306241	103.597	99.1667	14.2924	12.8639	-14.9641	2.05242	174.475	29.899	0.336377	0.0450554	1.06652	0.0316632
	45	43.5738	2.79398	43.8607	0.99977	0.160981	0.146081	0.0187332	0.0211019	127.779	107.901	18.5568	14.5301	-14.4265	1.58242	219.477	35.1461	0.307062	0.0319025	1.09296	0.0264124
	50	49.4702	3.46895	42.5459	1.36956	0.161296	0.161235	0.0254914	0.032905	133.835	113.785	21.6031	20.0685	-15.4852	2.03038	228.845	41.0841	0.322531	0.0497214	1.12023	0.0352287
	55	52.3613	3.76822	41.0513	2.06025	0.178265	0.18123	0.0210518	0.032195	123.657	106.242	17.3125	16.9948	-17.4448	2.42307	201.596	35.4422	0.359495	0.0454153	1.14243	0.0345018
	60	57.7083	4.17637	39.807	1.58083	0.186807	0.179073	0.0361548	0.0444967	127.98	119.7	27.7059	27.0212	-18.9497	3.05262	206.521	55.1438	0.36588	0.0760625	1.17381	0.0338734
P15	Jump Height (cm)	AVG Jump Height (cm)	SD Jump Height (SD)	AVG JumpFreq (n/min)	SD Jump Freq (n/min)	Breaking Phase Duration (s)	Propulsive Phase Duration (s)	SD.Breaking Phase Duration (s)	SD.Propulsive Phase Duration (s)	Relative Mean Breaking Force (%bw)	Relative Mean Propulsive Force (%bw)	SD.Relative Mean Breaking Force (%bw)	SD.Relative Mean Propulsive Force (%bw)	Minimum CoM Displacement (cm)	SD.Minimum CoM Displacement (cm)	Peak vGRF (% Earth bw)	SD.Peak vGRF (% Earth bw)	Contact Time (s)	SD.Contact Time (s)	Flight Time (s)	SD.Flight Time (s)
	30	31.1865	2.4782	37.289	1.24966	0.349228	0.303474	0.0281032	0.0198303	35.0026	41.1347	4.23208	4.70263	-25.9136	2.92215	61.0711	7.80687	0.652702	0.0399861	0.936094	0.0407091
	35	37.8872	2.64789	35.6216	1.23387	0.344312	0.334984	0.0278828	0.0328781	40.149	41.5053	4.69209	5.36738	-32.7311	3.46962	70.1804	7.11023	0.679296	0.0528536	1.01939	0.0323753
	40	42.2402	2.8881	33.8466	0.724207	0.362561	0.366394	0.0234757	0.0261219	40.1544	40.0769	3.50783	4.37759	-35.6355	2.72734	64.7526	6.60143	0.728955	0.041241	1.0604	0.0311197
	45	45.9015	2.06103	36.5266	0.823894	0.294082	0.300685	0.0173857	0.0227667	55.5551	53.1387	4.0528	4.64056	-26.9311	2.20612	81.4547	5.53286	0.594767	0.0331957	1.07115	0.0240216
	50	52.3632	3.06204	33.2829	2.83778	0.365895	0.351775	0.0838507	0.0636554	51.7126	49.718	11.6557	12.6214	-36.0992	9.68691	79.2858	10.5962	0.71767	0.144909	1.12363	0.0339432
	55	54.5686	4.49122	30.2004	0.5727	0.437107	0.424509	0.0338058	0.0266338	42.2886	39.0664	4.42229	4.12084	-47.5462	3.71795	81.5434	12.3141	0.861617	0.0461164	1.15676	0.0500259
	60	58.9016	3.7733	29.6036	0.57455	0.440214	0.442384	0.0483611	0.058801	43.7218	37.1798	6.34756	5.05923	-47.8441	2.56532	81.9197	10.2484	0.882597	0.0698413	1.18992	0.0611077
P16	Jump Height (cm)	AVG Jump Height (cm)	SD Jump Height (SD)	AVG JumpFreq (n/min)	SD Jump Freq (n/min)	Breaking Phase Duration (s)	Propulsive Phase Duration (s)	SD.Breaking Phase Duration (s)	SD.Propulsive Phase Duration (s)	Relative Mean Breaking Force (%bw)	Relative Mean Propulsive Force (%bw)	SD.Relative Mean Breaking Force (%bw)	SD.Relative Mean Propulsive Force (%bw)	Minimum CoM Displacement (cm)	SD.Minimum CoM Displacement (cm)	Peak vGRF (% Earth bw)	SD.Peak vGRF (% Earth bw)	Contact Time (s)	SD.Contact Time (s)	Flight Time (s)	SD.Flight Time (s)
	30	31.6909	2.66477	33.9735	1.4082	0.389011	0.313685	0.0355549	0.0339674	27.9556	40.5699	5.52933	7.52744	-38.1534	3.59411	53.7917	10.1601	0.702695	0.0650116	1.01658	0.0285186
	35	36.9124	2.21214	31.7788	1.3534	0.436776	0.397698	0.041867	0.0383297	46.6764	53.5829	4.96025	6.66939	-45.4806	3.7958	73.5295	8.74564	0.834474	0.075864	1.04128	0.0242444
	40	42.1596	2.19304	32.4225	0.679138	0.387054	0.367629	0.0243593	0.0242594	55.5927	62.3178	4.37147	5.04075	-44.9941	2.31548	87.8294	9.09679	0.754684	0.043304	1.08552	0.0301953
	45	48.1474	2.15404	32.1998	0.626482	0.380751	0.369111	0.0211024	0.0247763	56.0471	61.7476	3.87092	5.05664	-44.6026	2.01371	83.7478	7.08578	0.749862	0.0368426	1.11191	0.0224586
	50	52.8483	2.3259	31.7986	0.641988	0.375616	0.361188	0.019999	0.0240326	55.7813	62.4413	4.25143	4.98037	-45.9529	2.18901	82.5506	7.21549	0.736804	0.0361181	1.15063	0.0269519
	55	58.2595	2.22468	31.4793	0.431357	0.365993	0.365898	0.0161419	0.0224234	61.8496	68.5542	3.23195	4.14877	-47.4379	1.92874	92.4364	10.7773	0.73189	0.02368	1.18124	0.0181585
	60	62.7544	2.16616	30.7751	0.350933	0.381663	0.372354	0.0155793	0.016673	65.5296	72.6764	3.28385	3.37498	-48.9526	1.85845	103.364	11.889	0.754017	0.0168698	1.20139	0.0211142
	65	68.6563	2.40947	30.5848	0.569038	0.369074	0.374845	0.0226287	0.0244078	69.3245	75.2029	5.03063	5.58475	-49.7655	2.24203	109.231	12.6846	0.743919	0.0311053	1.21934	0.0169922
	70	72.55	2.58461	30.2606	0.485507	0.371455	0.372657	0.0146152	0.0212746	70.6353	76.9722	5.2503	6.13664	-51.306	2.37029	119.252	12.4888	0.744112	0.0257191	1.24086	0.0196281
P17	Jump Height (cm)	AVG Jump Height (cm)	SD Jump Height (SD)	AVG JumpFreq (n/min)	SD Jump Freq (n/min)	Breaking Phase Duration (s)	Propulsive Phase Duration (s)	SD.Breaking Phase Duration (s)	SD.Propulsive Phase Duration (s)	Relative Mean Breaking Force (%bw)	Relative Mean Propulsive Force (%bw)	SD.Relative Mean Breaking Force (%bw)	SD.Relative Mean Propulsive Force (%bw)	Minimum CoM Displacement (cm)	SD.Minimum CoM Displacement (cm)	Peak vGRF (% Earth bw)	SD.Peak vGRF (% Earth bw)	Contact Time (s)	SD.Contact Time (s)	Flight Time (s)	SD.Flight Time (s)
	30	31.3484	2.3648	34.2525	1.10447	0.358957	0.345022	0.0315585	0.0481898	34.211	37.2126	6.43316	7.5369	-36.8695	2.53184	65.1611	8.97997	0.703979	0.0690405	1.0555	0.0331846
	35	36.7785	2.44656	33.9555	1.00472	0.350151	0.355396	0.0270022	0.0307758	38.7399	39.0737	5.29514	4.95777	-37.1548	2.97937	68.7952	8.1013	0.705547	0.0519848	1.08958	0.0350252
	40	42.9592	3.00289	32.6596	0.702294	0.325083	0.348993	0.0299139	0.0296748	52.9595	50.6432	7.65472	5.85507	-43.2409	2.9146	91.7653	11.8011	0.674076	0.0433404	1.19534	0.0652249
	45	47.6215	2.92089	31.6398	0.71998	0.331256	0.384117	0.0396703	0.0482559	51.3074	47.067	7.73742	7.33601	-45.5593	1.98527	90.4469	9.82267	0.715374	0.058141	1.22955	0.0514632
	50	52.5076	2.67033	30.9719	0.74756	0.357417	0.39777	0.0523593	0.0484733	49.2072	46.0247	7.36715	6.67625	-46.4227	2.17757	86.9057	11.2869	0.755187	0.0578521	1.22052	0.0439316
	55	57.7757	3.22053	30.3715	0.413821	0.362924	0.409116	0.056065	0.0510461	52.0237	49.2881	7.59301	7.30613	-47.4824	1.32049	94.0843	13.8474	0.77204	0.0453897	1.24192	0.0444024
	60	63.0474	3.64034	30.2288	0.710727	0.333595	0.437372	0.0623532	0.0665195	56.9583	55.7954	10.0098	9.63071	-47.5472	1.61484	108.197	13.7752	0.770967	0.0674208	1.2677	0.0385067
	65	69.0533	3.68033	30.3869	0.433543	0.281743	0.438836	0.0644787	0.0680701	58.1452	72.8871	13.3834	12.6475	-48.1162	1.8803	150.554	18.2454	0.720579	0.0530538	1.29587	0.0428786
P18	Jump Height (cm)	AVG Jump Height (cm)	SD Jump Height (SD)	AVG JumpFreq (n/min)	SD Jump Freq (n/min)	Breaking Phase Duration (s)	Propulsive Phase Duration (s)	SD.Breaking Phase Duration (s)	SD.Propulsive Phase Duration (s)	Relative Mean Breaking Force (%bw)	Relative Mean Propulsive Force (%bw)	SD.Relative Mean Breaking Force (%bw)	SD.Relative Mean Propulsive Force (%bw)	Minimum CoM Displacement (cm)	SD.Minimum CoM Displacement (cm)	Peak vGRF (% Earth bw)	SD.Peak vGRF (% Earth bw)	Contact Time (s)	SD.Contact Time (s)	Flight Time (s)	SD.Flight Time (s)
	30	30.3655	1.73479	35.455	0.698876	0.451677	0.455046	0.028846	0.0278154	31.6924	33.6436	1.89674	2.8186	-26.1393	1.62129	47.8056	3.70605	0.906723	0.0380895	0.789302	0.0255276
	35	35.5658	2.04005	34.3151	0.916311	0.44284	0.432471	0.0299897	0.0234659	29.9782	32.2057	2.52347	3.2464	-28.1257	2.34432	43.4403	4.56434	0.875311	0.0442751	0.872776	0.02468
	40	40.2603	2.03168	34.4617	0.761331	0.408114	0.401642	0.0209336	0.0210145	35.1749	37.7402	2.55776	3.12497	-28.4664	1.99202	50.4545	4.53016	0.809756	0.0365459	0.936856	0.0266276
	45	44.5464	2.20299	35.9032	0.765496	0.366237	0.356584	0.0175169	0.0201513	44.1189	47.3625	2.76239	3.47711	-23.9935	1.58189	62.8145	5.24815	0.722821	0.0303171	0.945498	0.0250384
	50	49.9091	2.47427	32.6105	1.27446	0.417867	0.421119	0.0449107	0.0444836	43.2691	45.3112	4.09875	5.00505	-32.3425	2.88187	65.5915	7.66638	0.838986	0.0776024	1.005	0.0641571
	55	53.3091	2.92288	31.0653	1.32908	0.442243	0.461245	0.0465006	0.0537567	43.5265	44.3422	4.10929	4.93113	-35.6047	3.28007	72.2277	10.4459	0.903488	0.0820757	1.04613	0.0341064
P19	Jump Height (cm)	AVG Jump Height (cm)	SD Jump Height (SD)	AVG JumpFreq (n/min)	SD Jump Freq (n/min)	Breaking Phase Duration (s)	Propulsive Phase Duration (s)	SD.Breaking Phase Duration (s)	SD.Propulsive Phase Duration (s)	Relative Mean Breaking Force (%bw)	Relative Mean Propulsive Force (%bw)	SD.Relative Mean Breaking Force (%bw)	SD.Relative Mean Propulsive Force (%bw)	Minimum CoM Displacement (cm)	SD.Minimum CoM Displacement (cm)	Peak vGRF (% Earth bw)	SD.Peak vGRF (% Earth bw)	Contact Time (s)	SD.Contact Time (s)	Flight Time (s)	SD.Flight Time (s)
	30	27.746	2.38093	36.1588	1.37624	0.375537	0.341106	0.0256549	0.0269348	34.9622	42.5741	3.85524	3.93529	-30.4537	3.27585	58.6416	5.99585	0.716643	0.035792	0.922975	0.0482979
	35	34.1589	2.63862	35.6032	0.917761	0.349879	0.30749	0.0231059	0.0277287	40.39	50.4772	4.82701	5.71925	-33.3015	2.22695	67.5993	7.55985	0.657369	0.0378381	1.00782	0.0436978
	40	38.4749	2.51543	35.1381	0.9786	0.328736	0.295233	0.0247343	0.0272719	44.5835	54.6419	4.04484	5.11337	-35.0174	1.89227	72.5037	7.46009	0.623969	0.0267771	1.06548	0.0449015
	45	43.1302	2.09418	35.1923	0.86047	0.314893	0.274511	0.0214727	0.023375	50.1217	62.0616	4.09401	5.27558	-34.6812	2.18379	82.7628	9.17743	0.589404	0.0278899	1.10036	0.0363574
	50	48.5312	2.82132	35.2031	0.87789	0.312554	0.273394	0.0210675	0.0231327	56.3924	66.6428	4.70378	5.51084	-32.154	2.34066	94.6802	10.9842	0.585947	0.0298758	1.10943	0.035255
	55	50.706	2.27001	34.9389	0.90182	0.311376	0.275686	0.0228262	0.0249046	58.3338	69.2296	4.87458	5.52163	-32.5111	2.2435	100.804	13.6594	0.587062	0.0300103	1.1227	0.0372664
	60	56.5429	3.98134	35.3687	1.46772	0.291379	0.260416	0.0335853	0.0324655	70.8736	82.8916	10.163	11.1584	-30.2938	3.3372	126.233	16.025	0.551795	0.0558299	1.13496	0.0484475
	65	61.7427	4.41094	35.7004	1.01788	0.281787	0.246949	0.0248733	0.0266142	80.8598	92.9687	10.6507	10.7393	-28.4586	2.54874	136.624	19.0706	0.528735	0.0416741	1.14163	0.0445736

## Sheet: Summary_Raw2
JUMP HEIGHT (CM)	Jump Height (cm)										JUMP FREQ (N)	Jump Height (cm)										Breaking Phase Duration (s)	Jump Height (cm)										Propulsive Phase Duration (s)	Jump Height (cm)										Relative Mean Breaking Force (%bw)	Jump Height (cm)
ID	30	35	40	45	50	55	60	65	70		ID	30	35	40	45	50	55	60	65	70		ID	30	35	40	45	50	55	60	65	70		ID	30	35	40	45	50	55	60	65	70		ID	30	35	40	45	50
P1	31.3413	34.8863	41.1592	45.8909	50.8108	54.5557	59.0315				P1	48.8334	47.2837	44.1056	42.6565	42.8275	41.3834	41.0008				P1	0.147331	0.144101	0.160102	0.167811	0.145389	0.15708	0.143925				P1	0.142131	0.133655	0.142696	0.148072	0.132433	0.145191	0.130824				P1	107.492	113.835	110.733	111.397	138.233
P2	29.9794	35.7451	40.9844	45.1458	50.2216	54.6894	60.7681	65.0601	71.5763		P2	41.927	39.7964	37.9006	37.2671	36.0655	36.0974	35.8966	34.2846	35.9426		P2	0.261771	0.272214	0.260748	0.273378	0.25989	0.235097	0.25009	0.22829	0.26049		P2	0.210472	0.223237	0.223319	0.227613	0.218784	0.2087	0.223697	0.206922	0.24731		P2	45.4563	46.0313	55.3462	57.4578	65.5829
P3	31.1929	36.8973	41.491	46.7217	51.8844	56.3153					P3	38.43	37.576	36.5877	35.7844	35.1546	33.8051					P3	0.354364	0.345305	0.345023	0.344918	0.340926	0.349829					P3	0.326012	0.303515	0.300849	0.304922	0.301305	0.31648					P3	32.3813	33.9704	37.3585	45.3924	48.4969
P4	31.9887	37.8737	41.7306	46.2974	51.9018	55.8245					P4	32.7351	31.5093	31.45	31.5673	31.5652	30.0967					P4	0.475553	0.49634	0.465733	0.421781	0.40059	0.420219					P4	0.410622	0.413004	0.410356	0.403835	0.397732	0.426833					P4	32.2182	31.2553	31.809	37.8996	44.3265
P5			43.2933	48.8128	53.3472	58.7168	63.4112	69.8021	72.4591		P5			32.7273	35.9298	38.1213	34.6207	32.5466	31.4367	30.994		P5			0.410272	0.315137	0.267351	0.315501	0.345442	0.353484	0.357814		P5			0.396109	0.284389	0.2247	0.285451	0.302188	0.314927	0.312261		P5			41.5477	65.8217	74.4515
P6			39.4346	47.5343	52.0805	54.1341	59.142	62.8279	65.9027		P6			38.3397	36.7928	35.1866	34.7643	33.2124	32.3997	31.8169		P6			0.294062	0.300086	0.321044	0.324365	0.342382	0.35183	0.357762		P6			0.262451	0.287503	0.307668	0.306045	0.335646	0.350439	0.363894		P6			62.8284	62.1521	59.557
P7	30.4167	35.5447	40.6137	45.5064	50.9498	55.8079	61.1528	66.7329			P7	31.9173	35.4211	35.9259	34.1145	35.0363	33.0667	33.3099	31.4733			P7	0.548098	0.381666	0.348051	0.366166	0.330386	0.369027	0.354974	0.395891			P7	0.451072	0.338064	0.311342	0.342389	0.328596	0.364827	0.342961	0.379566			P7	20.5975	33.4321	40.7326	39.1619	46.8302
P8		36.1416	41.3133	46.2941	50.475	55.183	59.541	64.7469	69.656		P8		43.5933	41.0421	39.2325	37.8939	36.3897	34.883	33.525	31.3936		P8		0.203794	0.212729	0.224642	0.235683	0.250699	0.268975	0.288144	0.302375		P8		0.169117	0.194148	0.208735	0.224741	0.246908	0.270108	0.289735	0.348366		P8		78.3117	76.6265	79.6185	80.2194
P9	29.6412	34.8685	40.019	45.7419	51.4123	57.2756	60.9281	66.5113	73.3105		P9	37.0973	36.7781	36.6307	34.9801	33.4126	32.0325	31.5975	31.375	31.1579		P9	0.352276	0.329117	0.317355	0.32576	0.344136	0.353673	0.357911	0.351676	0.337217		P9	0.336215	0.311536	0.294283	0.303653	0.327055	0.355161	0.355734	0.33686	0.340046		P9	50.3015	54.748	58.4316	62.7527	65.2496
P10	31.2893	37.1226	42.1803	47.3716	52.1814	56.8186	61.5865	66.3893	71.311		P10	38.6653	35.8715	31.7604	31.639	31.1213	32.1904	31.7135	30.4339	30.6109		P10	0.359653	0.388709	0.468078	0.442863	0.446135	0.395414	0.387124	0.424947	0.409596		P10	0.270634	0.333373	0.404854	0.396912	0.396674	0.342262	0.343921	0.363207	0.350846		P10	35.7784	49.9205	41.3903	48.3427	51.5767
P11	26.783	33.8917	38.7201	43.3245	48.7869	52.8034	57.969	62.5976			P11	41.3104	40.4028	38.2235	36.9781	36.3839	35.8626	35.2859	35.8314			P11	0.356466	0.321234	0.336788	0.344618	0.330984	0.320579	0.317104	0.291536			P11	0.285504	0.262679	0.282315	0.30148	0.289247	0.282861	0.28048	0.267617			P11	47.219	50.9359	42.0281	41.8031	45.7955
P12	30.8937	37.5584	42.2916	47.1666	52.4656	56.0377	59.7539				P12	31.7828	32.7614	33.4269	33.2737	32.5355	31.6636	31.8623				P12	0.502679	0.460647	0.404596	0.386863	0.38848	0.387704	0.368992				P12	0.453318	0.404349	0.37232	0.370954	0.368623	0.361313	0.340162				P12	29.1408	35.9526	45.2224	48.0493	48.1487
P13		37.4626	41.9399	46.006	51.4979	56.2307	60.8896	64.8079			P13		36.5175	35.5697	34.2699	34.2619	34.7192	33.8671	32.0616			P13		0.355664	0.355214	0.367441	0.349527	0.319566	0.32441	0.350664			P13		0.312379	0.32846	0.344201	0.320779	0.285564	0.293162	0.323252			P13		46.1682	40.3555	40.8005	53.4786
P14	30.3052	36.0543	40.9826	43.5738	49.4702	52.3613	57.7083				P14	49.4502	45.1116	43.4829	43.8607	42.5459	41.0513	39.807				P14	0.148088	0.179917	0.180706	0.160981	0.161296	0.178265	0.186807				P14	0.120604	0.151888	0.155671	0.146081	0.161235	0.18123	0.179073				P14	99.9288	91.4714	103.597	127.779	133.835
P15	31.1865	37.8872	42.2402	45.9015	52.3632	54.5686	58.9016				P15	37.289	35.6216	33.8466	36.5266	33.2829	30.2004	29.6036				P15	0.349228	0.344312	0.362561	0.294082	0.365895	0.437107	0.440214				P15	0.303474	0.334984	0.366394	0.300685	0.351775	0.424509	0.442384				P15	35.0026	40.149	40.1544	55.5551	51.7126
P16	31.6909	36.9124	42.1596	48.1474	52.8483	58.2595	62.7544	68.6563	72.55		P16	33.9735	31.7788	32.4225	32.1998	31.7986	31.4793	30.7751	30.5848	30.2606		P16	0.389011	0.436776	0.387054	0.380751	0.375616	0.365993	0.381663	0.369074	0.371455		P16	0.313685	0.397698	0.367629	0.369111	0.361188	0.365898	0.372354	0.374845	0.372657		P16	27.9556	46.6764	55.5927	56.0471	55.7813
P17	31.3484	36.7785	42.9592	47.6215	52.5076	57.7757	63.0474	69.0533			P17	34.2525	33.9555	32.6596	31.6398	30.9719	30.3715	30.2288	30.3869			P17	0.358957	0.350151	0.325083	0.331256	0.357417	0.362924	0.333595	0.281743			P17	0.345022	0.355396	0.348993	0.384117	0.39777	0.409116	0.437372	0.438836			P17	34.211	38.7399	52.9595	51.3074	49.2072
P18	30.3655	35.5658	40.2603	44.5464	49.9091	53.3091					P18	35.455	34.3151	34.4617	35.9032	32.6105	31.0653					P18	0.451677	0.44284	0.408114	0.366237	0.417867	0.442243					P18	0.455046	0.432471	0.401642	0.356584	0.421119	0.461245					P18	31.6924	29.9782	35.1749	44.1189	43.2691
P19	27.746	34.1589	38.4749	43.1302	48.5312	50.706	56.5429	61.7427			P19	36.1588	35.6032	35.1381	35.1923	35.2031	34.9389	35.3687	35.7004			P19	0.375537	0.349879	0.328736	0.314893	0.312554	0.311376	0.291379	0.281787			P19	0.341106	0.30749	0.295233	0.274511	0.273394	0.275686	0.260416	0.246949			P19	34.9622	40.39	44.5835	50.1217	56.3924
AVG	30.4113	36.197	41.1709	46.0387	51.2445	55.3354	60.1955	65.744	70.9665		AVG	37.9518	37.2881	36.0896	35.7794	35.0515	33.9894	33.8099	32.4578	31.7395		AVG	0.362046	0.341333	0.335316	0.322614	0.323746	0.331403	0.318437	0.330755	0.342387		AVG	0.317661	0.30499	0.308372	0.302934	0.305517	0.318173	0.306905	0.32443	0.333626		AVG	44.2892	50.7039	53.4985	59.241	63.7971
SD	1.44284	1.25804	1.33233	1.59636	1.37617	2.08825	1.97428	2.60483	2.51925		SD	5.47891	4.56274	3.72409	3.39073	3.42006	3.26173	3.19171	1.94493	1.92124		SD	0.112922	0.0971891	0.0855668	0.0753606	0.0797054	0.079458	0.0758044	0.0564324	0.0485988		SD	0.103518	0.0906787	0.0827979	0.0764784	0.0822637	0.085373	0.0838013	0.0642011	0.0426254		SD	25.3369	22.981	21.8446	23.8483	27.3635
SD.JUMP HEIGHT (CM)	Jump Height (cm)										SD.JUMP FREQ (N)	Jump Height (cm)										SD.Breaking Phase Duration (s)	Jump Height (cm)										SD.Propulsive Phase Duration (s)	Jump Height (cm)										SD.Relative Mean Breaking Force (%bw)	Jump Height (cm)
ID	30	35	40	45	50	55	60	65	70		ID	30	35	40	45	50	55	60	65	70		ID	30	35	40	45	50	55	60	65	70		ID	30	35	40	45	50	55	60	65	70		ID	30	35	40	45	50
P1	1.47574	2.03104	1.90421	1.8772	2.34394	1.88534	2.46737				P1	0.976664	1.22913	0.870282	1.15349	0.982644	1.16684	1.29852				P1	0.039836	0.0176592	0.0169101	0.0213791	0.0162927	0.0197559	0.015541				P1	0.0148805	0.0157903	0.0114198	0.0175782	0.0109872	0.0162926	0.014196				P1	13.6792	12.4064	11.0634	13.3961	16.2028
P2	1.82353	1.85463	2.14598	2.32625	2.78536	2.33975	2.64914	3.5072	2.3732		P2	1.00606	0.829893	0.767842	0.666253	0.7371	0.768982	0.844069	1.09472	0.795756		P2	0.0201674	0.0251556	0.0231134	0.0177739	0.0159098	0.0226656	0.0260727	0.0282111	0.0338363		P2	0.0202007	0.0223959	0.0206592	0.0170175	0.0164615	0.014802	0.0241729	0.0129269	0.0371835		P2	4.98987	4.47073	4.6592	4.37614	5.18661
P3	2.15839	2.04304	2.36567	2.80069	2.66969	3.54562					P3	1.02441	1.10323	0.905739	1.35496	0.695718	1.96448					P3	0.0186095	0.0263867	0.0215784	0.0252202	0.0279583	0.0348541					P3	0.0204178	0.0230152	0.0234369	0.0200176	0.0185884	0.0365554					P3	4.01504	4.40699	3.47702	5.1837	5.81673
P4	2.27787	2.97956	2.41707	1.99336	2.53514	3.36978					P4	1.16666	0.582005	0.519705	0.425409	0.44782	1.79181					P4	0.037043	0.0218012	0.0249023	0.0257146	0.0229305	0.0357961					P4	0.0299229	0.0189611	0.017523	0.0152016	0.0144526	0.0289326					P4	3.05575	2.11028	1.74457	2.63089	4.02368
P5			2.99981	2.14388	2.68124	2.8811	3.76942	2.56991	2.65196		P5			1.17043	1.63485	1.45364	0.934707	1.80937	0.791507	2.32197		P5			0.0400431	0.0298894	0.0282664	0.0282833	0.0428437	0.0405174	0.0275832		P5			0.0304727	0.0524234	0.0272688	0.0372392	0.0456872	0.0272817	0.0224698		P5			5.80634	9.4026	8.87248
P6			4.82188	3.28615	3.69175	3.5654	4.1557	3.78122	5.58737		P6			4.4937	1.0829	0.879005	0.933232	0.825386	0.620341	0.676926		P6			0.035267	0.0248348	0.0236812	0.0228738	0.0220531	0.0214466	0.0195286		P6			0.025232	0.0250842	0.0200966	0.0278232	0.0247345	0.0228144	0.018533		P6			9.87486	7.22257	4.96115
P7	2.11126	2.31018	2.4885	1.90323	2.73369	2.3933	2.45139	2.40749			P7	1.6868	1.48207	1.1919	1.23138	1.30023	1.09025	1.08946	1.20108			P7	0.0482737	0.036355	0.0259401	0.0355873	0.02878	0.0278967	0.0289422	0.0412225			P7	0.0412523	0.0298331	0.0278763	0.033669	0.0475042	0.0323381	0.0361306	0.0478315			P7	4.65353	4.23797	4.34021	4.71135	5.54203
P8		1.58364	1.71731	1.88919	1.94408	2.34122	2.3431	1.85079	1.98133		P8		0.617575	0.665554	0.565188	0.703354	0.76429	1.52837	1.59826	1.2177		P8		0.00826136	0.0138148	0.0113023	0.0158852	0.0163485	0.0375849	0.0381009	0.0446674		P8		0.00902519	0.0140422	0.0124753	0.0166356	0.020479	0.0378183	0.0393579	0.0608021		P8		3.85496	4.64621	5.17731	6.22434
P9	2.01476	1.92254	2.07872	2.30785	2.3404	2.26144	2.61514	2.88553	2.47899		P9	1.47028	1.1934	1.09231	0.803709	0.863368	0.501631	0.481047	0.347581	0.308579		P9	0.0289243	0.0240034	0.0251372	0.0167176	0.0184035	0.0137012	0.016658	0.0132912	0.0156386		P9	0.0287115	0.0244359	0.0224862	0.0176433	0.0235012	0.0236988	0.0189625	0.0144476	0.0234369		P9	3.47195	4.47703	5.39335	4.09363	4.39225
P10	2.12646	2.12725	2.63322	2.0544	2.64745	2.50443	2.87667	2.68942	3.05262		P10	1.88854	2.05929	0.873501	0.886968	0.827723	0.662232	1.46866	0.554302	0.612269		P10	0.0360837	0.0453522	0.0320226	0.0267142	0.0242386	0.022541	0.0285762	0.0422748	0.0492602		P10	0.0382666	0.0478734	0.0281714	0.0291914	0.0296459	0.0218469	0.0290544	0.042996	0.0528433		P10	6.37523	5.77039	4.40197	3.02243	4.65619
P11	2.06855	2.25074	2.47262	2.24757	2.28156	2.66913	2.87401	3.25239			P11	0.974415	0.964756	1.42738	0.584561	0.642093	0.575339	0.927598	0.824925			P11	0.0191953	0.0241927	0.0334635	0.0189441	0.0187861	0.0210284	0.0200286	0.0230755			P11	0.0221394	0.0212817	0.0310587	0.0213772	0.0180727	0.0195389	0.0202975	0.0224096			P11	3.19671	5.31813	7.24046	3.02607	3.5733
P12	2.47177	2.29276	2.48776	1.94906	1.9377	2.39401	2.25778				P12	1.7254	0.946571	0.656052	0.780542	0.69587	0.560341	0.627432				P12	0.040779	0.0370317	0.0219445	0.0263825	0.0196529	0.0187569	0.0239273				P12	0.0439968	0.0243575	0.0190894	0.0213888	0.0239494	0.0280142	0.0228703				P12	3.1031	3.01223	2.23283	3.08187	3.70024
P13		2.97627	3.4967	2.73827	3.42031	3.02565	3.11223	3.82241			P13		1.07359	1.08114	0.910511	0.895362	1.19069	0.902953	2.75719			P13		0.0286056	0.0334495	0.0336912	0.0374843	0.0306866	0.0257927	0.0401417			P13		0.036045	0.0420004	0.0382221	0.0418895	0.0474462	0.0345612	0.0386102			P13		7.9249	6.6092	5.03924	8.53933
P14	2.29657	2.29467	2.90609	2.79398	3.46895	3.76822	4.17637				P14	1.4416	1.57838	1.39993	0.99977	1.36956	2.06025	1.58083				P14	0.0201555	0.0252471	0.0195486	0.0187332	0.0254914	0.0210518	0.0361548				P14	0.018044	0.0279901	0.0306241	0.0211019	0.032905	0.032195	0.0444967				P14	15.4436	17.5289	14.2924	18.5568	21.6031
P15	2.4782	2.64789	2.8881	2.06103	3.06204	4.49122	3.7733				P15	1.24966	1.23387	0.724207	0.823894	2.83778	0.5727	0.57455				P15	0.0281032	0.0278828	0.0234757	0.0173857	0.0838507	0.0338058	0.0483611				P15	0.0198303	0.0328781	0.0261219	0.0227667	0.0636554	0.0266338	0.058801				P15	4.23208	4.69209	3.50783	4.0528	11.6557
P16	2.66477	2.21214	2.19304	2.15404	2.3259	2.22468	2.16616	2.40947	2.58461		P16	1.4082	1.3534	0.679138	0.626482	0.641988	0.431357	0.350933	0.569038	0.485507		P16	0.0355549	0.041867	0.0243593	0.0211024	0.019999	0.0161419	0.0155793	0.0226287	0.0146152		P16	0.0339674	0.0383297	0.0242594	0.0247763	0.0240326	0.0224234	0.016673	0.0244078	0.0212746		P16	5.52933	4.96025	4.37147	3.87092	4.25143
P17	2.3648	2.44656	3.00289	2.92089	2.67033	3.22053	3.64034	3.68033			P17	1.10447	1.00472	0.702294	0.71998	0.74756	0.413821	0.710727	0.433543			P17	0.0315585	0.0270022	0.0299139	0.0396703	0.0523593	0.056065	0.0623532	0.0644787			P17	0.0481898	0.0307758	0.0296748	0.0482559	0.0484733	0.0510461	0.0665195	0.0680701			P17	6.43316	5.29514	7.65472	7.73742	7.36715
P18	1.73479	2.04005	2.03168	2.20299	2.47427	2.92288					P18	0.698876	0.916311	0.761331	0.765496	1.27446	1.32908					P18	0.028846	0.0299897	0.0209336	0.0175169	0.0449107	0.0465006					P18	0.0278154	0.0234659	0.0210145	0.0201513	0.0444836	0.0537567					P18	1.89674	2.52347	2.55776	2.76239	4.09875
P19	2.38093	2.63862	2.51543	2.09418	2.82132	2.27001	3.98134	4.41094			P19	1.37624	0.917761	0.9786	0.86047	0.87789	0.90182	1.46772	1.01788			P19	0.0256549	0.0231059	0.0247343	0.0214727	0.0210675	0.0228262	0.0335853	0.0248733			P19	0.0269348	0.0277287	0.0272719	0.023375	0.0231327	0.0249046	0.0324655	0.0266142			P19	3.85524	4.82701	4.04484	4.09401	4.70378
AVG	2.16323	2.27362	2.60877	2.30233	2.67553	2.84599	3.08184	3.10559	2.95858		AVG	1.27988	1.1227	1.10321	0.888252	0.993324	0.979677	1.03048	0.984198	0.916958		AVG	0.0305857	0.0276411	0.0258185	0.0236859	0.0287341	0.0269252	0.0302534	0.0333552	0.0293042		AVG	0.0289713	0.0267166	0.024865	0.0253535	0.028723	0.0297877	0.0329651	0.032314	0.0337919		AVG	5.59537	5.75393	5.67993	5.86517	7.12479
SD	0.313001	0.376215	0.691451	0.40724	0.473945	0.669532	0.718918	0.753322	1.20284		SD	0.330611	0.361111	0.859866	0.299054	0.523909	0.50371	0.44391	0.663429	0.68141		SD	0.00897084	0.00885853	0.00666914	0.00722067	0.0165539	0.0107991	0.0128759	0.0137956	0.0138795		SD	0.0102191	0.00905558	0.00696414	0.0107529	0.0141692	0.0111708	0.0149691	0.0157433	0.0169752		SD	3.86275	3.81494	3.20298	4.07114	4.72542
DID NOT COMPLETE STAGE
[truncated: 54 more columns]

## Sheet: Summary_AVG
Measure		JUMP HEIGHT (cm)
		30	35	40	45	50	55	60	65	70
AVG Jump Height (cm)	AVG	30.4113	36.197	41.1709	46.0387	51.2494	55.3354	60.1955	65.744	70.9665
	SD	1.44284	1.25804	1.33233	1.59636	1.37468	2.08825	1.97428	2.60483	2.51925
	n	15	17	19	19	19	19	16	12	7
SD Jump Height (SD)	AVG	2.16323	2.27362	2.60877	2.30233	2.65713	2.84599	3.08184	3.10559	2.95858
	SD	0.313001	0.376215	0.691451	0.40724	0.493907	0.669532	0.718918	0.753322	1.20284
	n	15	17	19	19	19	19	16	12	7
AVG JumpFreq (n/min)	AVG	37.9518	37.2881	36.0896	35.7794	35.0515	33.9894	33.8099	32.4578	31.7395
	SD	5.47894	4.5628	3.72409	3.39078	3.41995	3.26174	3.19169	1.94493	1.92124
	n	15	17	19	19	19	19	16	12	7
SD Jump Freq (n/min)	AVG	1.28025	1.12276	1.10321	0.888223	0.993573	0.979792	1.03045	0.984198	0.916958
	SD	0.330257	0.361129	0.859866	0.299027	0.523905	0.503755	0.443891	0.663429	0.68141
	n	15	17	19	19	19	19	16	12	7
Breaking Phase Duration (s)	AVG	0.362046	0.341333	0.335316	0.322614	0.323746	0.331403	0.318437	0.330755	0.342387
	SD	0.112922	0.0971891	0.0855668	0.0753606	0.0797054	0.079458	0.0758044	0.0564324	0.0485988
	n	15	17	19	19	19	19	16	12	7
Propulsive Phase Duration (s)	AVG	0.317661	0.30499	0.308372	0.302934	0.305517	0.318173	0.306905	0.32443	0.333626
	SD	0.103518	0.0906787	0.0827979	0.0764784	0.0822637	0.085373	0.0838013	0.0642011	0.0426254
	n	15	17	19	19	19	19	16	12	7
SD.Breaking Phase Duration (s)	AVG	0.0305857	0.0276411	0.0258185	0.0236859	0.0287341	0.0269252	0.0302534	0.0333552	0.0293042
	SD	0.00897084	0.00885853	0.00666914	0.00722067	0.0165539	0.0107991	0.0128759	0.0137956	0.0138795
	n	15	17	19	19	19	19	16	12	7
SD.Propulsive Phase Duration (s)	AVG	0.0289713	0.0267166	0.024865	0.0253535	0.028723	0.0297877	0.0329651	0.032314	0.0337919
	SD	0.0102191	0.00905558	0.00696414	0.0107529	0.0141692	0.0111708	0.0149691	0.0157433	0.0169752
	n	15	17	19	19	19	19	16	12	7
Relative Mean Breaking Force (%bw)	AVG	44.2892	50.7039	53.4985	59.241	63.7971	66.1161	73.2808	69.4092	73.7979
	SD	25.3369	22.981	21.8446	23.8483	27.3635	26.1575	29.8402	15.1056	13.8173
	n	15	17	19	19	19	19	16	12	7
Relative Mean Propulsive Force (%bw)	AVG	49.5924	56.2668	58.3348	62.967	67.0504	69.0675	76.6598	75.6412	77.0874
	SD	22.3267	21.7586	20.9978	20.9995	24.3685	24.2294	28.9125	15.235	10.8905
	n	15	17	19	19	19	19	16	12	7
SD.Relative Mean Breaking Force (%bw)	AVG	5.59537	5.75393	5.67993	5.86517	7.12479	7.10138	9.5218	8.33347	8.37646
	SD	3.86275	3.81494	3.20298	4.07114	4.72542	4.28285	6.27482	3.09094	3.56756
	n	15	17	19	19	19	19	16	12	7
SD.Relative Mean Propulsive Force (%bw)	AVG	6.07101	6.19276	5.84725	6.14701	7.37851	7.31385	9.41292	8.37443	8.21495
	SD	3.09348	2.9365	2.36433	3.0556	3.97106	3.47711	5.90726	2.88437	3.46494
	n	15	17	19	19	19	19	16	12	7
Minimum CoM Displacement (cm)	AVG	-25.3684	-27.2159	-29.4347	-29.9456	-31.2945	-34.4999	-35.1585	-38.1749	-42.7621
	SD	9.63424	10.1985	9.39139	9.31843	9.53916	9.95301	9.41621	8.67772	7.43682
	n	15	17	19	19	19	19	16	12	7
SD.Minimum CoM Displacement (cm)	AVG	2.62274	2.47298	2.2047	2.14802	2.67517	2.50328	2.81287	2.90102	2.48136
	SD	1.1359	0.858859	0.514573	0.62169	1.76961	0.789333	1.12438	1.25394	0.659672
	n	15	17	19	19	19	19	16	12	7
Peak vGRF (% Earth bw)	AVG	77.6427	87.2354	88.5015	95.8532	103.658	108.39	120.375	114.89	119.226
	SD	48.3186	43.5902	39.5915	43.5338	50.9986	44.7474	52.7712	23.3582	16.7988
	n	15	17	19	19	19	19	16	12	7
SD.Peak vGRF (% Earth bw)	AVG	9.44805	10.1569	9.86218	10.6457	12.3298	13.891	17.0107	13.3477	11.992
	SD	6.35824	7.40901	6.13947	8.05146	8.62805	8.31926	12.2042	3.85412	4.02458
	n	15	17	19	19	19	19	16	12	7
Contact Time (s)	AVG	0.679707	0.646324	0.643688	0.625548	0.629262	0.649576	0.625342	0.655185	0.676013
	SD	0.214473	0.186642	0.167091	0.150161	0.160521	0.163248	0.15607	0.107757	0.0844788
	n	15	17	19	19	19	19	16	12	7
SD.Contact Time (s)	AVG	0.0500001	0.0463819	0.040976	0.0385512	0.0466721	0.0425948	0.0489403	0.045164	0.0385073
	SD	0.0188314	0.0180231	0.0121432	0.0134734	0.0282852	0.0143397	0.0199301	0.0172708	0.0165303
	n	15	17	19	19	19	19	16	12	7
Flight Time (s)	AVG	0.913242	0.976504	1.02685	1.06335	1.09698	1.1308	1.16871	1.19013	1.22401
	SD	0.079542	0.0588553	0.0637638	0.0635547	0.0513011	0.0479296	0.0461062	0.0507124	0.0347447
	n	15	17	19	19	19	19	16	12	7
SD.Flight Time (s)	AVG	0.0367526	0.0312823	0.0340572	0.0303086	0.0347109	0.0371631	0.0364868	0.0424797	0.0345493
	SD	0.0117693	0.00683256	0.0122324	0.0104413	0.0118061	0.0108622	0.0127745	0.0193773	0.00977451
	n	15	17	19	19	19	19	16	12	7

## Sheet: P1
AVG Jump Height (cm)	SD Jump Height (SD)	AVG JumpFreq (n/min)	SD Jump Freq (n/min)	Breaking Phase Duration (s)	Propulsive Phase Duration (s)	SD.Breaking Phase Duration (s)	SD.Propulsive Phase Duration (s)	Relative Mean Breaking Force (%bw)	Relative Mean Propulsive Force (%bw)	SD.Relative Mean Breaking Force (%bw)	SD.Relative Mean Propulsive Force (%bw)	Minimum CoM Displacement (cm)	SD.Minimum CoM Displacement (cm)	Peak vGRF (% Earth bw)	SD.Peak vGRF (% Earth bw)	Contact Time (s)	SD.Contact Time (s)	Flight Time (s)	SD.Flight Time (s)
31.3413	1.47574	48.8336	0.982103	0.147331	0.142131	0.039836	0.0148805	107.492	99.5195	13.6792	9.35222	-10.4352	1.31417	205.286	18.7339	0.289462	0.0478112	0.934056	0.0722493
34.8863	2.03104	47.2841	1.23013	0.144101	0.133655	0.0176592	0.0157903	113.835	110.495	12.4064	10.8255	-11.6402	1.41609	214.011	23.9898	0.277756	0.0307681	0.988544	0.0296985
41.1592	1.90421	44.1056	0.870282	0.160102	0.142696	0.0169101	0.0114198	110.733	114.198	11.0634	8.57739	-15.2325	1.39243	200.034	20.4631	0.302798	0.0255875	1.05268	0.0242376
45.8909	1.8772	42.657	1.15293	0.167811	0.148072	0.0213791	0.0175782	111.397	117.102	13.3961	10.2763	-17.0534	1.96011	202.37	28.2225	0.315883	0.0377361	1.08065	0.0201319
50.9057	1.99425	42.8266	0.987365	0.145389	0.132433	0.0162927	0.0109872	138.233	137.049	16.2028	10.303	-16.0584	1.70276	253.15	26.7185	0.277822	0.0231768	1.11985	0.0254878
54.5557	1.88534	41.3835	1.16903	0.15708	0.145191	0.0197559	0.0162926	137.958	134.512	18.7018	14.0813	-19.21	2.28359	247.033	36.8526	0.30227	0.0315858	1.13115	0.0367323
59.0315	2.46737	41.0007	1.29806	0.143925	0.130824	0.015541	0.014196	156.258	156.276	18.8878	15.7182	-19.7309	2.06857	279.55	35.8699	0.27475	0.0260121	1.16459	0.0545791

## Sheet: P2
AVG Jump Height (cm)	SD Jump Height (SD)	AVG JumpFreq (n/min)	SD Jump Freq (n/min)	Breaking Phase Duration (s)	Propulsive Phase Duration (s)	SD.Breaking Phase Duration (s)	SD.Propulsive Phase Duration (s)	Relative Mean Breaking Force (%bw)	Relative Mean Propulsive Force (%bw)	SD.Relative Mean Breaking Force (%bw)	SD.Relative Mean Propulsive Force (%bw)	Minimum CoM Displacement (cm)	SD.Minimum CoM Displacement (cm)	Peak vGRF (% Earth bw)	SD.Peak vGRF (% Earth bw)	Contact Time (s)	SD.Contact Time (s)	Flight Time (s)	SD.Flight Time (s)
29.9794	1.82353	41.927	1.00606	0.261771	0.210472	0.0201674	0.0202007	45.4563	56.62	4.98987	5.72299	-18.672	1.61449	77.3455	7.45897	0.472243	0.0247479	1.01535	0.0255547
35.7451	1.85463	39.7964	0.829893	0.272214	0.223237	0.0251556	0.0223959	46.0313	57.9876	4.47073	5.66722	-21.7261	1.52189	76.8067	6.58145	0.495451	0.0286578	1.06291	0.028442
40.9844	2.14598	37.9006	0.767842	0.260748	0.223319	0.0231134	0.0206592	55.3462	67.2003	4.6592	4.45633	-23.4196	1.73601	88.344	6.30039	0.484067	0.0235692	1.10634	0.0298301
45.1458	2.32625	37.2671	0.666253	0.273378	0.227613	0.0177739	0.0170175	57.4578	68.8648	4.37614	5.30129	-25.2315	1.4829	90.252	6.6898	0.500992	0.0241439	1.14448	0.031172
50.2216	2.78536	36.0655	0.7371	0.25989	0.218784	0.0159098	0.0164615	65.5829	77.7802	5.18661	6.18346	-25.8315	1.5473	101.761	8.48048	0.478674	0.023737	1.15876	0.0383934
54.6894	2.33975	36.0974	0.768982	0.235097	0.2087	0.0226656	0.014802	80.9558	93.1514	11.505	9.41076	-27.1581	1.11525	123.92	15.5729	0.443797	0.0323249	1.18969	0.0519895
60.7681	2.64914	35.8966	0.844069	0.25009	0.223697	0.0260727	0.0241729	82.6035	91.9108	13.2186	11.188	-30.6025	1.8272	121.705	18.5148	0.473787	0.0392622	1.24299	0.0581576
65.0601	3.5072	34.2846	1.09472	0.22829	0.206922	0.0282111	0.0129269	103.543	110.236	10.6906	7.87275	-25.2185	1.59298	148.246	11.9742	0.435212	0.0319826	1.21047	0.0674481
71.5763	2.3732	35.9426	0.795756	0.26049	0.24731	0.0338363	0.0371835	93.6459	97.8569	13.1896	15.2869	-28.3719	3.16689	132.343	20.0388	0.5078	0.0651378	1.24158	0.0461425

## Sheet: P3
AVG Jump Height (cm)	SD Jump Height (SD)	AVG JumpFreq (n/min)	SD Jump Freq (n/min)	Breaking Phase Duration (s)	Propulsive Phase Duration (s)	SD.Breaking Phase Duration (s)	SD.Propulsive Phase Duration (s)	Relative Mean Breaking Force (%bw)	Relative Mean Propulsive Force (%bw)	SD.Relative Mean Breaking Force (%bw)	SD.Relative Mean Propulsive Force (%bw)	Minimum CoM Displacement (cm)	SD.Minimum CoM Displacement (cm)	Peak vGRF (% Earth bw)	SD.Peak vGRF (% Earth bw)	Contact Time (s)	SD.Contact Time (s)	Flight Time (s)	SD.Flight Time (s)
31.1929	2.15839	38.43	1.02441	0.354364	0.326012	0.0186095	0.0204178	32.3813	35.2996	4.01504	4.10759	-17.8912	1.83726	59.6563	7.95405	0.680376	0.033494	0.866284	0.0295485
36.8973	2.04304	37.576	1.10323	0.345305	0.303515	0.0263867	0.0230152	33.9704	39.227	4.40699	4.20641	-20.0772	1.71322	62.515	7.38612	0.648821	0.0428605	0.934347	0.032467
41.491	2.36567	36.5877	0.905739	0.345023	0.300849	0.0215784	0.0234369	37.3585	42.6176	3.47702	3.99465	-21.81	1.8276	69.8602	7.82389	0.645871	0.0361464	0.984603	0.0248299
46.7217	2.80069	35.7844	1.35496	0.344918	0.304922	0.0252202	0.0200176	45.3924	51.0399	5.1837	4.90529	-23.5679	2.4279	77.5815	10.5988	0.649839	0.0353386	1.01619	0.0501507
51.8844	2.66969	35.1546	0.695718	0.340926	0.301305	0.0279583	0.0185884	48.4969	55.1513	5.81673	6.38364	-25.799	2.33234	79.6548	10.452	0.642231	0.0359844	1.05418	0.0538643
56.3153	3.54562	33.8051	1.96448	0.349829	0.31648	0.0348541	0.0365554	53.5946	59.6174	6.88375	8.03541	-28.7494	3.04149	86.3748	12.2894	0.66631	0.0542618	1.09454	0.0623744

## Sheet: P4
AVG Jump Height (cm)	SD Jump Height (SD)	AVG JumpFreq (n/min)	SD Jump Freq (n/min)	Breaking Phase Duration (s)	Propulsive Phase Duration (s)	SD.Breaking Phase Duration (s)	SD.Propulsive Phase Duration (s)	Relative Mean Breaking Force (%bw)	Relative Mean Propulsive Force (%bw)	SD.Relative Mean Breaking Force (%bw)	SD.Relative Mean Propulsive Force (%bw)	Minimum CoM Displacement (cm)	SD.Minimum CoM Displacement (cm)	Peak vGRF (% Earth bw)	SD.Peak vGRF (% Earth bw)	Contact Time (s)	SD.Contact Time (s)	Flight Time (s)	SD.Flight Time (s)
31.9887	2.27787	32.7351	1.16666	0.475553	0.410622	0.037043	0.0299229	32.2182	38.9443	3.05575	3.85303	-37.6224	4.00218	56.0051	5.51529	0.886175	0.0536089	0.913917	0.0405391
37.8737	2.97956	31.5093	0.582005	0.49634	0.413004	0.0218012	0.0189611	31.2553	40.0003	2.11028	3.06121	-44.7988	2.88544	61.6162	6.18292	0.909344	0.0298548	0.944432	0.0365959
41.7306	2.41707	31.45	0.519705	0.465733	0.410356	0.0249023	0.017523	31.809	37.5158	1.74457	3.11488	-44.9792	2.06319	58.1842	5.09125	0.876089	0.034499	0.997382	0.0250488
46.2974	1.99336	31.5673	0.425409	0.421781	0.403835	0.0257146	0.0152016	37.8996	40.7687	2.63089	3.31737	-46.3621	1.80761	67.0304	6.2254	0.825616	0.0303276	1.05825	0.0312898
51.9018	2.53514	31.5652	0.44782	0.40059	0.397732	0.0229305	0.0144526	44.3265	46.0321	4.02368	3.04182	-46.0272	1.58154	73.7279	5.96462	0.798321	0.0294662	1.10417	0.0314556
55.8245	3.36978	30.0967	1.79181	0.420219	0.426833	0.0357961	0.0289326	44.4942	45.8986	4.66823	4.73669	-51.9234	3.58117	80.3732	8.76268	0.847053	0.053272	1.14209	0.0417449

## Sheet: P5
AVG Jump Height (cm)	SD Jump Height (SD)	AVG JumpFreq (n/min)	SD Jump Freq (n/min)	Breaking Phase Duration (s)	Propulsive Phase Duration (s)	SD.Breaking Phase Duration (s)	SD.Propulsive Phase Duration (s)	Relative Mean Breaking Force (%bw)	Relative Mean Propulsive Force (%bw)	SD.Relative Mean Breaking Force (%bw)	SD.Relative Mean Propulsive Force (%bw)	Minimum CoM Displacement (cm)	SD.Minimum CoM Displacement (cm)	Peak vGRF (% Earth bw)	SD.Peak vGRF (% Earth bw)	Contact Time (s)	SD.Contact Time (s)	Flight Time (s)	SD.Flight Time (s)
43.2933	2.99981	32.7273	1.17043	0.410272	0.396109	0.0400431	0.0304727	41.5477	43.8195	5.80634	5.96558	-32.2425	2.57331	58.115	8.65802	0.806381	0.0610195	1.02715	0.0539165
48.8128	2.14388	35.9298	1.63485	0.315137	0.284389	0.0298894	0.0524234	65.8217	71.6415	9.4026	12.5292	-25.6355	3.61199	95.9559	17.5108	0.599526	0.0736564	1.06967	0.0210887
53.3472	2.68124	38.1213	1.45364	0.267351	0.2247	0.0282664	0.0272688	74.4515	83.051	8.87248	9.92941	-19.9262	3.01672	120.625	17.4822	0.492051	0.0452644	1.08022	0.0355311
58.7168	2.8811	34.6207	0.934707	0.315501	0.285451	0.0282833	0.0372392	66.3459	75.1699	6.40574	8.39064	-26.5497	2.92848	105.496	11.3027	0.600952	0.0468714	1.12749	0.0448277
63.4112	3.76942	32.5466	1.80937	0.345442	0.302188	0.0428437	0.0456872	55.2574	66.3856	10.7224	11.6986	-33.4321	5.53624	93.004	16.5197	0.64763	0.080687	1.17974	0.0301794
69.8021	2.56991	31.4367	0.791507	0.353484	0.314927	0.0405174	0.0272817	52.2034	62.0119	8.58573	8.53473	-39.6662	3.97619	89.2691	10.1812	0.668411	0.0476988	1.21946	0.0656926
72.4591	2.65196	30.994	2.32197	0.357814	0.312261	0.0275832	0.0224698	49.8465	61.1619	7.82678	6.93617	-39.7255	2.26793	88.4672	8.73372	0.670076	0.0307411	1.23399	0.0331724

## Sheet: P6
AVG Jump Height (cm)	SD Jump Height (SD)	AVG JumpFreq (n/min)	SD Jump Freq (n/min)	Breaking Phase Duration (s)	Propulsive Phase Duration (s)	SD.Breaking Phase Duration (s)	SD.Propulsive Phase Duration (s)	Relative Mean Breaking Force (%bw)	Relative Mean Propulsive Force (%bw)	SD.Relative Mean Breaking Force (%bw)	SD.Relative Mean Propulsive Force (%bw)	Minimum CoM Displacement (cm)	SD.Minimum CoM Displacement (cm)	Peak vGRF (% Earth bw)	SD.Peak vGRF (% Earth bw)	Contact Time (s)	SD.Contact Time (s)	Flight Time (s)	SD.Flight Time (s)
39.4346	4.82188	38.3397	4.4937	0.294062	0.262451	0.035267	0.025232	62.8284	69.8004	9.87486	6.77656	-24.5669	1.99311	96.2187	9.32093	0.556513	0.0547742	0.964271	0.054772
47.5343	3.28615	36.7928	1.0829	0.300086	0.287503	0.0248348	0.0250842	62.1521	66.944	7.22257	6.09241	-29.004	2.05452	90.9874	9.02764	0.587589	0.0432947	1.03553	0.0309483
52.0805	3.69175	35.1866	0.879005	0.321044	0.307668	0.0236812	0.0200966	59.557	64.3096	4.96115	6.38108	-32.2002	2.32283	86.2627	9.40109	0.628712	0.0326989	1.07036	0.0329003
54.1341	3.5654	34.7643	0.933232	0.324365	0.306045	0.0228738	0.0278232	73.5482	79.4136	6.06148	6.18424	-37.556	3.10009	107.036	8.50031	0.63041	0.0411487	1.08403	0.032456
59.142	4.1557	33.2124	0.825386	0.342382	0.335646	0.0220531	0.0247345	71.3264	75.926	5.89329	5.6006	-42.8192	3.07316	104.363	9.57794	0.678028	0.0370072	1.11774	0.036024
62.8279	3.78122	32.3997	0.620341	0.35183	0.350439	0.0214466	0.0228144	72.3845	75.9848	5.82884	6.09674	-45.1825	2.42173	109.058	10.3909	0.702269	0.0342748	1.1431	0.0347864
65.9027	5.58737	31.8169	0.676926	0.357762	0.363894	0.0195286	0.018533	71.203	73.2301	5.62092	6.08983	-46.0656	2.37243	107.147	9.48836	0.721656	0.0259843	1.15812	0.04244

## Sheet: P7
AVG Jump Height (cm)	SD Jump Height (SD)	AVG JumpFreq (n/min)	SD Jump Freq (n/min)	Breaking Phase Duration (s)	Propulsive Phase Duration (s)	SD.Breaking Phase Duration (s)	SD.Propulsive Phase Duration (s)	Relative Mean Breaking Force (%bw)	Relative Mean Propulsive Force (%bw)	SD.Relative Mean Breaking Force (%bw)	SD.Relative Mean Propulsive Force (%bw)	Minimum CoM Displacement (cm)	SD.Minimum CoM Displacement (cm)	Peak vGRF (% Earth bw)	SD.Peak vGRF (% Earth bw)	Contact Time (s)	SD.Contact Time (s)	Flight Time (s)	SD.Flight Time (s)
30.4167	2.11126	31.9173	1.6868	0.548098	0.451072	0.0482737	0.0412523	20.5975	27.26	4.65353	5.4331	-29.9934	5.09008	34.8344	7.20978	0.999169	0.0848194	0.821798	0.0389516
35.5447	2.31018	35.4211	1.48207	0.381666	0.338064	0.036355	0.0298331	33.4321	40.1712	4.23797	5.08509	-26.6119	2.89277	56.8084	6.36036	0.71973	0.0599279	0.9384	0.0341299
40.6137	2.4885	35.9259	1.1919	0.348051	0.311342	0.0259401	0.0278763	40.7326	47.3604	4.34021	5.04135	-26.1273	2.43623	64.5407	6.08304	0.659393	0.0437935	0.972617	0.0317888
45.5064	1.90323	34.1145	1.23138	0.366166	0.342389	0.0355873	0.033669	39.1619	44.5795	4.71135	5.20046	-30.3843	3.37263	60.3214	6.72069	0.708555	0.0519318	1.02376	0.0393013
50.9498	2.73369	35.0363	1.30023	0.330386	0.328596	0.02878	0.0475042	46.8302	48.4826	5.54203	6.73868	-27.4115	3.39176	70.1329	8.26673	0.658981	0.0653267	1.06247	0.0289497
55.8079	2.3933	33.0667	1.09025	0.369027	0.364827	0.0278967	0.0323381	41.7407	44.6427	5.4681	5.2926	-31.4366	3.58804	63.5782	9.20388	0.733854	0.0500429	1.08202	0.0340325
61.1528	2.45139	33.3099	1.08946	0.354974	0.342961	0.0289422	0.0361306	50.5543	53.3493	5.87904	6.71027	-31.1628	3.67085	76.0111	9.81067	0.697935	0.0557818	1.10854	0.0289144
66.7329	2.40749	31.4733	1.20108	0.395891	0.379566	0.0412225	0.0478315	49.0524	53.0093	6.63403	7.00656	-35.7705	4.49009	80.0585	13.3465	0.775457	0.0722956	1.13354	0.0534773

[truncated: 12 more sheets: P8, P9, P10, P11, P12, P13, P14, P15, P16, P17, P18, P19]
